# Supplementary material for: Caribbean plate tilted and actively dragged eastwards by low-viscosity asthenospheric flow
Source: Nat Commun. 2021 Mar 11;12:1603. doi: 10.1038/s41467-021-21723-1 (PMC7952903; doi:10.1038/s41467-021-21723-1)
Supplement: Supplementary file 2 — Source Data [file 41467_2021_21723_MOESM2_ESM.zip]

Archive with 2 entries (2 files):
- dataset 2.xlsx
- dataset 1.xlsx
