# Supplementary material for: Caribbean plate tilted and actively dragged eastwards by low-viscosity asthenospheric flow
Source: Nat Commun. 2021 Mar 11;12:1603. doi: 10.1038/s41467-021-21723-1 (PMC7952903; doi:10.1038/s41467-021-21723-1)
Supplement: Supplementary file 2 — Source Data [file 41467_2021_21723_MOESM2_ESM.zip › dataset 2.xlsx]

## Sheet: Residual_basement_depth_Chen_et
lon	lat	Residual_basement_depth_(m)	Filtered_residual_basement_depth_wavelength_1200m_n2
-77.04	9.48	-350.62	270.23
-76.92	9.48	-240.65	266.91
-82.1	9.58	578.7	403.43
-81.98	9.58	658.76	402.23
-81.86	9.58	735.26	399.95
-81.74	9.58	718.94	396.47
-81.62	9.58	559.2	391.87
-81.5	9.58	346.27	386.56
-77.17	9.6	-248.99	271.83
-77.05	9.6	-212.29	267.93
-76.92	9.6	-192.4	265.18
-76.8	9.6	-102.12	263.57
-82.22	9.7	557.69	404.26
-82.1	9.7	736.23	403.96
-81.98	9.7	763.52	402.67
-81.86	9.7	722.31	400.25
-81.74	9.7	630.65	396.64
-81.62	9.7	511.4	391.97
-81.5	9.7	342.16	386.59
-81.38	9.7	222.72	381
-81.26	9.7	11.22	375.71
-77.17	9.72	-139.99	270.13
-77.05	9.72	-136.22	266.81
-76.93	9.72	-140.09	264.49
-76.81	9.72	-80.1	263.24
-82.35	9.82	521.5	404.8
-82.23	9.82	500.59	404.69
-82.11	9.82	527.95	404.05
-81.99	9.82	546.89	402.64
-81.87	9.82	570.59	400.25
-81.74	9.82	536.42	396.75
-81.62	9.82	477.63	392.23
-81.5	9.82	397.6	386.99
-81.38	9.82	329.86	381.38
-81.26	9.82	138.09	375.76
-81.14	9.83	69.82	370.8
-77.29	9.84	-137.63	273.14
-77.17	9.84	-51.03	269.43
-77.05	9.84	-20.95	266.62
-76.93	9.84	-14.67	264.65
-76.81	9.84	41.74	263.57
-82.47	9.94	560.76	405.4
-82.35	9.94	534.54	405.55
-82.23	9.94	450.65	405.14
-82.11	9.94	452.2	404.27
-81.99	9.94	476.35	402.79
-81.87	9.94	525.98	400.49
-81.75	9.94	514.25	397.16
-81.63	9.94	465.41	392.82
-81.51	9.94	405.14	387.7
-81.38	9.94	332.42	382.07
-81.26	9.94	250.01	376.25
-81.14	9.95	141.38	370.62
-81.02	9.95	54.18	365.43
-80.9	9.95	18.6	360.73
-77.41	9.96	-109.86	276.91
-77.29	9.96	-75.56	272.66
-77.17	9.96	-19.41	269.41
-77.05	9.96	68.76	267.01
-76.93	9.96	84.61	265.25
-76.81	9.96	113.71	264.16
-76.69	9.96	333.34	263.67
-82.59	10.06	403.14	405.56
-82.47	10.06	525.35	406.16
-82.35	10.06	546.55	406.27
-82.23	10.06	484.12	405.78
-82.11	10.06	491.97	404.83
-81.99	10.06	536.99	403.36
-81.87	10.06	572.6	401.16
-81.75	10.06	565.66	398.01
-81.63	10.06	512.27	393.85
-81.51	10.06	447.68	388.82
-81.39	10.06	373.49	383.18
-81.27	10.06	287.93	377.18
-81.15	10.07	178.48	371.08
-81.02	10.07	5.43	365.14
-80.9	10.07	-108.53	359.66
-80.78	10.07	-68.3	354.79
-77.53	10.08	-113.19	281.11
-77.41	10.08	-60.37	276.55
-77.29	10.08	3.3	272.87
-77.17	10.08	9.33	269.93
-77.05	10.08	116.15	267.75
-76.93	10.08	134.76	266.06
-76.81	10.08	132.03	264.82
-76.69	10.08	303.73	263.98
-82.72	10.18	375.99	405.66
-82.59	10.18	467.85	406.28
-82.47	10.18	587.8	406.82
-82.35	10.18	632.03	406.91
-82.23	10.18	617.89	406.44
-82.11	10.18	584.08	405.47
-81.99	10.18	604.91	404.03
-81.87	10.18	629.46	401.95
-81.75	10.18	667.32	399.05
-81.63	10.18	636.65	395.13
-81.51	10.18	543.64	390.25
-81.39	10.18	451.11	384.66
-81.27	10.18	371.14	378.61
-81.15	10.19	257.16	372.31
-81.03	10.19	116.59	366.03
-80.91	10.19	5.27	360.14
-80.78	10.19	-24.86	354.81
-80.66	10.19	-45.27	349.94
-77.65	10.2	-63.68	285.59
-77.53	10.2	-132.68	280.84
-77.41	10.2	-7.73	276.95
-77.29	10.2	48.21	273.65
-77.17	10.2	22.84	270.9
-77.05	10.2	94.42	268.8
-76.93	10.2	134.93	267.11
-76.81	10.2	148.31	265.65
-76.69	10.2	253.54	264.32
-76.57	10.2	382.6	262.66
-82.84	10.3	323.15	405.8
-82.72	10.3	383.93	406.29
-82.6	10.3	466.38	406.81
-82.48	10.3	534.2	407.14
-82.36	10.3	576.15	407.1
-82.23	10.3	590.54	406.63
-82.11	10.3	579.15	405.73
-81.99	10.3	581.99	404.4
-81.87	10.3	628.32	402.52
-81.75	10.3	672.06	399.88
-81.63	10.3	671.53	396.26
-81.51	10.3	602.7	391.65
-81.39	10.3	517.98	386.26
-81.27	10.3	460.16	380.35
-81.15	10.31	366.01	374.07
-81.03	10.31	212.54	367.71
-80.91	10.31	148.12	361.71
-80.79	10.31	102.39	356.19
-80.67	10.31	30.19	351.1
-80.55	10.31	-25.78	346.41
-80.42	10.31	-62.06	342.1
-77.77	10.32	-9.86	290.27
-77.65	10.32	-94.11	285.7
-77.53	10.32	-74.72	281.63
-77.41	10.32	35.96	278.14
-77.29	10.32	43.34	275.02
-77.17	10.32	3.25	272.35
-77.05	10.32	67.51	270.3
-76.93	10.32	141.11	268.59
-76.81	10.32	151.53	266.89
-76.69	10.32	184.88	265.04
-76.57	10.32	218.65	262.77
-82.84	10.42	333.44	406.57
-82.72	10.42	407.66	407
-82.6	10.42	457.1	407.27
-82.48	10.42	445.69	407.23
-82.36	10.42	450.2	406.93
-82.24	10.42	459.16	406.39
-82.12	10.42	499.21	405.59
-82	10.42	539.31	404.44
-81.87	10.42	600.55	402.79
-81.75	10.42	658.33	400.4
-81.63	10.42	671.31	397.1
-81.51	10.42	624.62	392.82
-81.39	10.42	558.49	387.75
-81.27	10.42	502.53	382.1
-81.15	10.43	411.76	376.01
-81.03	10.43	238.62	369.78
-80.91	10.43	166.39	363.87
-80.79	10.43	140.55	358.44
-80.67	10.43	88.35	353.41
-80.55	10.43	50.98	348.75
-80.43	10.43	29.01	344.36
-80.31	10.43	-33.41	340.07
-80.18	10.43	-115.42	335.81
-80.06	10.43	-214.55	331.62
-79.94	10.43	-332.49	327.69
-77.89	10.44	18.51	295.18
-77.77	10.44	-63.93	291.02
-77.65	10.44	-42.46	287.08
-77.53	10.44	36.5	283.5
-77.41	10.44	72.12	280.17
-77.29	10.44	5.38	277.07
-77.17	10.44	-49.71	274.45
-77.05	10.44	34.47	272.46
-76.93	10.44	124.84	270.71
-76.81	10.44	146.23	268.81
-76.69	10.44	137.64	266.57
-76.57	10.44	136.33	263.85
-76.45	10.44	167.96	260.44
-82.96	10.54	320.25	407.27
-82.84	10.54	373.49	407.6
-82.72	10.54	454.62	407.83
-82.6	10.54	483.04	407.78
-82.48	10.54	424.57	407.37
-82.36	10.54	387.74	406.77
-82.24	10.54	397.86	406.11
-82.12	10.54	457.18	405.34
-82	10.54	527.8	404.31
-81.88	10.54	609.33	402.81
-81.76	10.54	642.58	400.61
-81.64	10.54	657.42	397.6
-81.51	10.54	622.48	393.69
-81.39	10.54	551.6	389.01
-81.27	10.55	488.28	383.74
-81.15	10.55	399.28	378.02
-81.03	10.55	230.89	372.11
-80.91	10.55	144.55	366.51
-80.79	10.55	134.46	361.39
-80.67	10.55	108.98	356.64
-80.55	10.55	108.46	352.24
-80.43	10.55	131.03	348.04
-80.31	10.55	104.08	343.81
-80.19	10.55	37.18	339.48
-80.07	10.55	-52.17	335.17
-79.95	10.55	-163.86	331.06
-79.82	10.55	-260.65	327.49
-79.7	10.55	-293.97	324.71
-79.58	10.55	-266.97	322.8
-79.46	10.55	-212.81	321.55
-78.14	10.56	70.6	304.33
-78.01	10.56	54.18	300.57
-77.89	10.56	118.81	296.89
-77.77	10.56	80.18	293.17
-77.65	10.56	97.47	289.63
-77.53	10.56	136.48	286.29
-77.41	10.56	74.92	283.01
-77.29	10.56	-37.42	279.93
-77.17	10.56	-63.56	277.41
-77.05	10.56	39.71	275.49
-76.93	10.56	120.64	273.71
-76.81	10.56	125.89	271.65
-76.69	10.56	113.26	269.17
-76.57	10.56	108.05	266.2
-76.45	10.56	124.14	262.61
-82.97	10.66	416.44	408.74
-82.85	10.66	442.03	408.83
-82.72	10.66	493.25	408.73
-82.6	10.66	484.94	408.31
-82.48	10.66	414.03	407.58
-82.36	10.66	370.37	406.75
-82.24	10.66	388.38	405.95
-82.12	10.66	448.32	405.1
-82	10.66	507.49	404.04
-81.88	10.66	553.06	402.56
-81.76	10.66	574.98	400.5
-81.64	10.66	596.86	397.78
-81.52	10.66	572.92	394.27
-81.4	10.66	505.35	390.06
-81.27	10.67	466.67	385.33
-81.15	10.67	374.91	380.16
-81.03	10.67	219.56	374.81
-80.91	10.67	150.89	369.73
-80.79	10.67	154.05	365.06
-80.67	10.67	118.92	360.71
-80.55	10.67	146.72	356.7
-80.43	10.67	208.21	352.84
-80.31	10.67	194.97	348.83
-80.19	10.67	137.29	344.63
-80.07	10.67	74.94	340.39
-79.95	10.67	-21.94	336.3
-79.83	10.67	-114.3	332.67
-79.71	10.67	-152.74	329.78
-79.58	10.67	-130.52	327.65
-79.46	10.67	-92.16	326.14
-79.34	10.67	-64.93	325.03
-79.22	10.67	-50.75	324.14
-79.1	10.67	-37	323.39
-78.98	10.67	13.69	322.71
-78.86	10.68	114.25	321.96
-78.74	10.68	184.16	320.82
-78.62	10.68	226.37	319.14
-78.5	10.68	266.76	316.85
-78.38	10.68	253.3	313.9
-78.26	10.68	207.36	310.39
-78.14	10.68	144.67	306.62
-78.02	10.68	167.32	302.97
-77.89	10.68	280.21	299.53
-77.77	10.68	245.86	296.12
-77.65	10.68	242.45	292.88
-77.53	10.68	253.38	289.77
-77.41	10.68	143.62	286.64
-77.29	10.68	15.51	283.71
-77.17	10.68	-13.6	281.33
-77.05	10.68	90.31	279.51
-76.93	10.68	161.06	277.74
-76.81	10.68	157.61	275.6
-76.69	10.68	128.17	272.99
-76.57	10.68	101.93	269.9
-76.45	10.68	115.07	266.27
-76.33	10.68	99.39	261.92
-83.09	10.77	546.47	410.32
-82.97	10.78	594.92	410.28
-82.85	10.78	563.03	410.05
-82.73	10.78	522.39	409.55
-82.61	10.78	486.37	408.79
-82.49	10.78	431.98	407.84
-82.36	10.78	410.92	406.85
-82.24	10.78	416.33	405.89
-82.12	10.78	446.74	404.89
-82	10.78	465.03	403.68
-81.88	10.78	485.8	402.17
-81.76	10.78	488.41	400.23
-81.64	10.78	516.53	397.79
-81.52	10.78	517.73	394.73
-81.4	10.78	454.91	391.07
-81.28	10.79	441.57	386.98
-81.16	10.79	369.9	382.54
-81.03	10.79	240.75	377.94
-80.91	10.79	205.85	373.55
-80.79	10.79	190.56	369.45
-80.67	10.79	169.22	365.59
-80.55	10.79	204.53	362.01
-80.43	10.79	273.08	358.51
-80.31	10.79	257.09	354.8
-80.19	10.79	218.75	350.84
-80.07	10.79	174.8	346.78
-79.95	10.79	87.19	342.81
-79.83	10.79	12.13	339.27
-79.71	10.79	-8.81	336.36
-79.59	10.79	9.32	334.11
-79.46	10.79	25.23	332.36
-79.34	10.79	53.15	330.97
-79.22	10.79	73.99	329.8
-79.1	10.79	96.22	328.74
-78.98	10.8	127.24	327.71
-78.86	10.8	197.32	326.57
-78.74	10.8	227.54	325.06
-78.62	10.8	249.21	323.03
-78.5	10.8	266.86	320.44
-78.38	10.8	254.1	317.24
-78.26	10.8	209.92	313.52
-78.14	10.8	144.05	309.58
-78.02	10.8	166.62	305.81
-77.9	10.8	283.62	302.38
-77.78	10.8	284.03	299.16
-77.65	10.8	315.32	296.22
-77.53	10.8	364.43	293.49
-77.41	10.8	279.48	290.76
-77.29	10.8	146.87	288.17
-77.17	10.8	89.44	286.06
-77.05	10.8	176.95	284.39
-76.93	10.8	239.78	282.7
-76.81	10.8	228.07	280.59
-76.69	10.8	179.66	277.98
-76.57	10.8	126.26	274.9
-76.45	10.8	118.33	271.39
-76.33	10.8	119.27	267.32
-76.21	10.8	187.43	262.6
-83.09	10.89	685.95	411.37
-82.97	10.9	710.27	411.23
-82.85	10.9	659.97	410.81
-82.73	10.9	576.11	410.07
-82.61	10.9	499.52	409.09
-82.49	10.9	459.93	408
-82.37	10.9	453.09	406.91
-82.25	10.9	438.55	405.82
-82.12	10.9	454.55	404.68
-82	10.9	430.81	403.34
-81.88	10.9	436.89	401.79
-81.76	10.9	436.7	399.98
-81.64	10.9	461.52	397.85
-81.52	10.9	465.22	395.25
-81.4	10.9	403.34	392.15
-81.28	10.91	371.15	388.77
-81.16	10.91	343.62	385.19
-81.04	10.91	274.89	381.5
-80.92	10.91	256.07	377.91
-80.8	10.91	256.22	374.46
-80.67	10.91	222.36	371.14
-80.55	10.91	256.99	367.99
-80.43	10.91	325.91	364.87
-80.31	10.91	335.07	361.49
-80.19	10.91	310.3	357.79
-80.07	10.91	250.36	353.92
-79.95	10.91	162.67	350.14
-79.83	10.91	124.97	346.78
-79.71	10.91	131.77	343.97
-79.59	10.91	148.01	341.64
-79.47	10.91	161.13	339.7
-79.35	10.91	184.25	338.05
-79.22	10.91	209.28	336.58
-79.1	10.91	230.15	335.19
-78.98	10.92	260.22	333.79
-78.86	10.92	297.3	332.21
-78.74	10.92	318.82	330.26
-78.62	10.92	311.36	327.83
-78.5	10.92	318	324.89
-78.38	10.92	318.38	321.4
-78.26	10.92	275.84	317.38
-78.14	10.92	194.48	313.1
-78.02	10.92	166	308.96
-77.9	10.92	193.16	305.22
-77.78	10.92	211.38	301.98
-77.66	10.92	254.26	299.3
-77.53	10.92	306.69	297.02
-77.41	10.92	266.86	294.85
-77.29	10.92	195.6	292.86
-77.17	10.92	183.45	291.23
-77.05	10.92	264.25	289.86
-76.93	10.92	312.45	288.33
-76.81	10.92	300.71	286.34
-76.69	10.92	274.28	283.89
-76.57	10.92	253.41	281
-76.45	10.92	260.91	277.73
-76.33	10.92	323.2	274.03
-76.21	10.92	411.37	269.73
-76.09	10.92	567.82	264.55
-83.22	11.01	539.81	411.31
-83.09	11.01	652.57	411.15
-82.97	11.02	710.82	411.07
-82.85	11.02	669.72	410.73
-82.73	11.02	606.8	410.05
-82.61	11.02	531.72	409.07
-82.49	11.02	461.02	407.92
-82.37	11.02	437.98	406.77
-82.25	11.02	445.2	405.64
-82.13	11.02	478.79	404.44
-82.01	11.02	440.52	403.04
-81.88	11.02	412.19	401.5
-81.76	11.02	400.21	399.87
-81.64	11.02	425.45	398.07
-81.52	11.02	413.47	395.95
-81.4	11.03	343.73	393.47
-81.28	11.03	300.82	390.84
-81.16	11.03	295.08	388.17
-81.04	11.03	294.29	385.46
-80.92	11.03	304.59	382.72
-80.8	11.03	301.14	379.95
-80.68	11.03	295.53	377.18
-80.56	11.03	347.39	374.48
-80.43	11.03	419.73	371.7
-80.31	11.03	452.02	368.61
-80.19	11.03	415.95	365.13
-80.07	11.03	329.48	361.46
-79.95	11.03	260.98	357.93
-79.83	11.03	248.43	354.8
-79.71	11.03	272.27	352.09
-79.59	11.03	291.12	349.71
-79.47	11.03	303.25	347.6
-79.35	11.03	313.23	345.68
-79.23	11.03	320.94	343.9
-79.11	11.04	336.86	342.18
-78.98	11.04	358.26	340.39
-78.86	11.04	393.54	338.39
-78.74	11.04	395.19	336.01
-78.62	11.04	382.86	333.2
-78.5	11.04	412.79	329.94
-78.38	11.04	408.98	326.11
-78.26	11.04	360.37	321.72
-78.14	11.04	279.66	317.01
-78.02	11.04	188.31	312.35
-77.9	11.04	109.65	308.11
-77.78	11.04	83.19	304.67
-77.66	11.04	149	302.18
-77.54	11.04	260.03	300.41
-77.41	11.04	249.51	298.92
-77.29	11.04	224.22	297.64
-77.17	11.04	293.98	296.63
-77.05	11.04	368.83	295.63
-76.93	11.04	404.97	294.31
-76.81	11.04	394.92	292.5
-76.69	11.04	401.75	290.25
-76.57	11.04	423.31	287.6
-76.45	11.04	463.24	284.56
-76.33	11.04	545.2	281.09
-76.21	11.04	653.63	277.03
-76.09	11.04	854.32	272.11
-75.97	11.04	1054.31	265.7
-83.34	11.13	277.48	410.94
-83.22	11.13	342.5	410.03
-83.1	11.13	455.62	409.75
-82.98	11.14	549.6	409.8
-82.85	11.14	607.32	409.78
-82.73	11.14	615.79	409.42
-82.61	11.14	545.4	408.62
-82.49	11.14	473.14	407.57
-82.37	11.14	447.53	406.46
-82.25	11.14	482.28	405.33
-82.13	11.14	495.21	404.08
-82.01	11.14	438.05	402.68
-81.89	11.14	384.58	401.26
-81.77	11.14	372.99	399.89
-81.65	11.14	384.43	398.51
-81.52	11.14	372.28	396.94
-81.4	11.15	302.29	395.17
-81.28	11.15	250.86	393.37
-81.16	11.15	257.52	391.64
-81.04	11.15	325.77	389.89
-80.92	11.15	363.89	387.95
-80.8	11.15	392.84	385.8
-80.68	11.15	421.87	383.51
-80.56	11.15	472.81	381.14
-80.44	11.15	540.04	378.62
-80.32	11.15	570.83	375.74
-80.19	11.15	503.69	372.44
-80.07	11.15	394.5	369
-79.95	11.15	361.33	365.78
-79.83	11.15	367.82	362.89
-79.71	11.15	370.33	360.27
-79.59	11.15	386.22	357.84
-79.47	11.15	392.46	355.54
-79.35	11.15	378.08	353.34
-79.23	11.16	388.01	351.29
-79.11	11.16	417.51	349.27
-78.99	11.16	444.77	347.13
-78.86	11.16	463.34	344.71
-78.74	11.16	455.34	341.92
-78.62	11.16	452.08	338.75
-78.5	11.16	490.89	335.17
-78.38	11.16	480.09	330.99
-78.26	11.16	406.33	326.22
-78.14	11.16	317.67	321.09
-78.02	11.16	175.75	315.91
-77.9	11.16	18.53	311.17
-77.78	11.16	-90.19	307.44
-77.66	11.16	12.94	305.07
-77.54	11.16	186.4	303.77
-77.42	11.16	278.32	302.99
-77.29	11.16	313.23	302.46
-77.17	11.16	404.74	302.02
-77.05	11.16	466.94	301.38
-76.93	11.16	496.97	300.26
-76.81	11.16	493.11	298.6
-76.69	11.16	519.46	296.48
-76.57	11.16	567.18	293.95
-76.45	11.16	632.24	290.97
-76.33	11.16	701.4	287.48
-76.21	11.16	805.26	283.36
-76.09	11.16	991.31	278.39
-75.97	11.16	1184.48	271.95
-75.85	11.16	1165.69	263.36
-75.72	11.16	1015.22	252.66
-83.46	11.25	482.66	411.76
-83.34	11.25	225.2	409.84
-83.22	11.25	186.66	408.4
-83.1	11.25	251.38	407.79
-82.98	11.26	392.44	407.9
-82.86	11.26	538.46	408.24
-82.74	11.26	586.38	408.25
-82.62	11.26	526.67	407.77
-82.49	11.26	491.07	406.96
-82.37	11.26	481.51	405.94
-82.25	11.26	487.96	404.76
-82.13	11.26	453.38	403.48
-82.01	11.26	394.48	402.18
-81.89	11.26	348.44	401.02
-81.77	11.26	356.26	400.05
-81.65	11.26	381.54	399.19
-81.53	11.26	366.19	398.28
-81.41	11.27	276.56	397.3
-81.28	11.27	261.98	396.47
-81.16	11.27	312.38	395.72
-81.04	11.27	438.9	394.8
-80.92	11.27	499.74	393.46
-80.8	11.27	532.54	391.72
-80.68	11.27	559.06	389.72
-80.56	11.27	600.75	387.52
-80.44	11.27	648.59	385.12
-80.32	11.27	658.9	382.38
-80.2	11.27	559.53	379.29
-80.07	11.27	446	376.16
-79.95	11.27	455.99	373.33
-79.83	11.27	468.76	370.71
-79.71	11.27	465.64	368.19
-79.59	11.27	490.4	365.72
-79.47	11.27	444.99	363.21
-79.35	11.27	387.12	360.75
-79.23	11.28	418.32	358.47
-79.11	11.28	468.38	356.19
-78.99	11.28	499.71	353.69
-78.87	11.28	489.41	350.85
-78.75	11.28	476.06	347.67
-78.62	11.28	493.74	344.19
-78.5	11.28	521.2	340.27
-78.38	11.28	501.83	335.78
-78.26	11.28	426.05	330.72
-78.14	11.28	316.03	325.26
-78.02	11.28	161.13	319.72
-77.9	11.28	-35.4	314.62
-77.78	11.28	-169.81	310.65
-77.66	11.28	-85.48	308.26
-77.54	11.28	65.82	307.22
-77.42	11.28	227.54	307.01
-77.3	11.28	357.89	307.13
-77.17	11.28	448.63	307.17
-77.05	11.28	521.31	306.82
-76.93	11.28	552.87	305.86
-76.81	11.28	557.7	304.24
-76.69	11.28	571.63	302.07
-76.57	11.28	647.11	299.45
-76.45	11.28	722	296.3
-76.33	11.28	772.26	292.51
-76.21	11.28	849	288.06
-76.09	11.28	967.49	282.75
-75.97	11.28	1125.36	276.08
-75.85	11.28	1175.27	267.43
-75.72	11.28	1065.58	256.6
-75.6	11.28	855.88	243.99
-83.47	11.37	609.72	411.12
-83.34	11.37	374.15	409
-83.22	11.37	166.45	406.94
-83.1	11.38	166.53	405.79
-82.98	11.38	347.73	405.77
-82.86	11.38	560.14	406.37
-82.74	11.38	540.76	406.77
-82.62	11.38	425.8	406.71
-82.5	11.38	392.02	406.24
-82.38	11.38	363.61	405.27
-82.25	11.38	304.69	403.97
-82.13	11.38	295.68	402.7
-82.01	11.38	303.96	401.63
-81.89	11.38	315.71	400.83
-81.77	11.38	317.02	400.32
-81.65	11.38	328.67	400.06
-81.53	11.39	307.98	399.92
-81.41	11.39	201.25	399.89
-81.29	11.39	248.08	400.15
-81.17	11.39	401.84	400.36
-81.04	11.39	557.44	399.99
-80.92	11.39	605.78	398.86
-80.8	11.39	654.2	397.24
-80.68	11.39	693.53	395.29
-80.56	11.39	700.52	393.09
-80.44	11.39	693.57	390.7
-80.32	11.39	670.92	388.11
-80.2	11.39	579.11	385.34
-80.08	11.39	499.47	382.66
-79.96	11.39	552.13	380.28
-79.83	11.39	583.02	377.97
-79.71	11.39	589.22	375.57
-79.59	11.39	599.36	373.05
-79.47	11.39	515.68	370.39
-79.35	11.4	462.43	367.81
-79.23	11.4	511.95	365.36
-79.11	11.4	518.96	362.78
-78.99	11.4	534.62	359.92
-78.87	11.4	483.5	356.66
-78.75	11.4	473.8	353.12
-78.63	11.4	522.01	349.33
-78.5	11.4	529.67	345.1
-78.38	11.4	503.43	340.37
-78.26	11.4	449.58	335.14
-78.14	11.4	342.38	329.55
-78.02	11.4	185.08	323.85
-77.9	11.4	6.96	318.59
-77.78	11.4	-105.31	314.46
-77.66	11.4	-72.97	311.94
-77.54	11.4	47.89	310.95
-77.42	11.4	212.65	311.06
-77.3	11.4	371.51	311.62
-77.18	11.4	483.84	312.04
-77.05	11.4	546.36	311.88
-76.93	11.4	563.54	310.95
-76.81	11.4	560.41	309.23
-76.69	11.4	577.09	306.84
-76.57	11.4	628.74	303.86
-76.45	11.4	693.44	300.25
-76.33	11.4	713.71	295.93
-76.21	11.4	764.14	290.95
-76.09	11.4	877.53	285.18
-75.97	11.4	1015.14	278.18
-75.85	11.4	1096.66	269.37
-75.72	11.4	1058.39	258.45
-75.6	11.4	877.58	245.59
-75.48	11.4	547.43	231.49
-75.36	11.4	205.48	217.31
-83.47	11.49	666.78	410.36
-83.35	11.49	536.48	408.26
-83.23	11.49	239.58	405.69
-83.1	11.5	66.61	403.75
-82.98	11.5	188.49	403.27
-82.86	11.5	485.36	404.06
-82.74	11.5	538.64	405.12
-82.62	11.5	496.91	405.91
-82.5	11.5	494.26	406.07
-82.38	11.5	371.14	405.19
-82.26	11.5	157.84	403.63
-82.14	11.5	156.27	402.22
-82.01	11.5	238.68	401.25
-81.89	11.5	273.62	400.73
-81.77	11.5	275.73	400.71
-81.65	11.5	286.47	401.15
-81.53	11.51	237.09	401.94
-81.41	11.51	182.81	403.1
-81.29	11.51	405.34	404.57
-81.17	11.51	742.53	405.55
-81.05	11.51	758.53	405.18
-80.93	11.51	722.81	403.75
-80.8	11.51	721.27	401.83
-80.68	11.51	747.52	399.69
-80.56	11.51	700.72	397.4
-80.44	11.51	635.52	395.05
-80.32	11.51	609.22	392.71
-80.2	11.51	560.95	390.39
-80.08	11.51	539.47	388.24
-79.96	11.51	652.38	386.34
-79.84	11.51	704.09	384.35
-79.72	11.51	666.04	382.05
-79.59	11.51	617.21	379.5
-79.47	11.52	532.66	376.82
-79.35	11.52	539.28	374.24
-79.23	11.52	634.03	371.7
-79.11	11.52	570.62	368.86
-78.99	11.52	605.11	365.73
-78.87	11.52	520.83	362.11
-78.75	11.52	488.41	358.2
-78.63	11.52	545.28	354.08
-78.51	11.52	531.13	349.57
-78.38	11.52	491.22	344.65
-78.26	11.52	465.93	339.41
-78.14	11.52	387.22	333.88
-78.02	11.52	252.29	328.23
-77.9	11.52	77.73	322.93
-77.78	11.52	-48.98	318.64
-77.66	11.52	-81.38	315.91
-77.54	11.52	-6.91	314.85
-77.42	11.52	170.66	315.13
-77.3	11.52	366.44	316
-77.18	11.52	504.31	316.67
-77.05	11.52	562.45	316.62
-76.93	11.52	575.75	315.62
-76.81	11.52	574.13	313.68
-76.69	11.52	556.47	310.89
-76.57	11.52	572.81	307.34
-76.45	11.52	579.86	303.06
-76.33	11.52	566.96	298.03
-76.21	11.52	578.37	292.36
-76.09	11.52	686.67	286.01
-75.97	11.52	846.74	278.58
-75.85	11.52	959.85	269.5
-75.73	11.52	955.53	258.45
-75.6	11.52	814.42	245.47
-75.48	11.52	524.95	231.15
-75.36	11.52	208.32	216.53
-75.24	11.52	37.43	202.85
-83.47	11.61	695.47	409.37
-83.35	11.61	672.41	407.44
-83.23	11.61	399.25	404.61
-83.11	11.62	-68.48	401.83
-82.99	11.62	-208.43	400.53
-82.86	11.62	121.91	401.22
-82.74	11.62	522.33	403.12
-82.62	11.62	888.51	405.21
-82.5	11.62	1091.31	406.42
-82.38	11.62	830.56	405.9
-82.26	11.62	372.24	404.15
-82.14	11.62	199.68	402.4
-82.02	11.62	147.19	401.2
-81.9	11.62	126.03	400.77
-81.77	11.62	226.81	401.25
-81.65	11.62	222.67	402.46
-81.53	11.63	217.88	404.37
-81.41	11.63	409.43	406.93
-81.29	11.63	826.14	409.45
-81.17	11.63	1185.97	410.6
-81.05	11.63	1022.17	409.69
-80.93	11.63	865.05	407.57
-80.81	11.63	722.01	405.04
-80.68	11.63	645.45	402.61
-80.56	11.63	578.53	400.34
-80.44	11.63	543.74	398.23
-80.32	11.63	545.7	396.29
-80.2	11.63	544.07	394.46
-80.08	11.63	556.06	392.8
-79.96	11.63	663.53	391.27
-79.84	11.63	723.39	389.57
-79.72	11.63	687.09	387.43
-79.6	11.63	638.62	384.96
-79.47	11.64	565.15	382.35
-79.35	11.64	579.62	379.8
-79.23	11.64	633.8	377.18
-79.11	11.64	583.64	374.21
-78.99	11.64	666.81	370.92
-78.87	11.64	620.32	367.07
-78.75	11.64	538.79	362.81
-78.63	11.64	544.4	358.35
-78.51	11.64	502.7	353.58
-78.39	11.64	452.69	348.56
-78.26	11.64	435.88	343.39
-78.14	11.64	421.13	338.1
-78.02	11.64	312.76	332.67
-77.9	11.64	116.31	327.43
-77.78	11.64	-61.67	323.05
-77.66	11.64	-176.17	320.11
-77.54	11.64	-133.52	318.96
-77.42	11.64	90.64	319.34
-77.3	11.64	331.63	320.36
-77.18	11.64	499.2	321.16
-77.06	11.64	584.98	321.12
-76.93	11.64	603.75	319.99
-76.81	11.64	588.1	317.75
-76.69	11.64	548.83	314.47
-76.57	11.64	508.36	310.29
-76.45	11.64	485.69	305.27
-76.33	11.64	420.41	299.46
-76.21	11.64	401.66	293.02
-76.09	11.64	523.95	285.98
-75.97	11.64	640.36	277.91
-75.85	11.64	694.29	268.36
-75.73	11.64	722.85	257.08
-75.6	11.64	649.73	244.05
-75.48	11.64	459.43	229.7
-75.36	11.64	173.31	214.88
-75.24	11.64	36.87	200.69
-75.12	11.64	-58.28	187.65
-75	11.64	-25.38	175.99
-83.35	11.73	721.53	406.37
-83.23	11.73	522.5	403.59
-83.11	11.74	89.55	400.47
-82.99	11.74	-264.75	398.39
-82.87	11.74	-157.36	398.43
-82.75	11.74	267.91	400.43
-82.63	11.74	813.1	403.33
-82.5	11.74	1250.68	405.63
-82.38	11.74	1128.59	406
-82.26	11.74	729.84	404.71
-82.14	11.74	418.48	402.92
-82.02	11.74	130.25	401.56
-81.9	11.74	-1.72	401.23
-81.78	11.74	9.7	402.06
-81.66	11.74	59.64	403.99
-81.53	11.75	182.15	406.98
-81.41	11.75	708.06	410.76
-81.29	11.75	1366.6	413.79
-81.17	11.75	1362.24	414.3
-81.05	11.75	1084.2	412.51
-80.93	11.75	784.35	409.61
-80.81	11.75	548	406.66
-80.69	11.75	473.61	404.24
-80.57	11.75	451.53	402.26
-80.44	11.75	445.83	400.54
-80.32	11.75	471.36	399.04
-80.2	11.75	513.91	397.68
-80.08	11.75	527.32	396.39
-79.96	11.75	593.91	395.14
-79.84	11.75	676.64	393.67
-79.72	11.75	664.87	391.72
-79.6	11.76	624.73	389.38
-79.48	11.76	596.7	386.9
-79.36	11.76	646.99	384.43
-79.23	11.76	697.81	381.78
-79.11	11.76	665.19	378.74
-78.99	11.76	708.27	375.31
-78.87	11.76	639.77	371.27
-78.75	11.76	538.81	366.76
-78.63	11.76	524.21	362.05
-78.51	11.76	478.9	357.13
-78.39	11.76	421.51	352.09
-78.27	11.76	391.38	347.06
-78.15	11.76	408.23	342.08
-78.02	11.76	340.49	337.04
-77.9	11.76	149.03	332.09
-77.78	11.76	-57.07	327.82
-77.66	11.76	-221	324.87
-77.54	11.76	-184.7	323.66
-77.42	11.76	81.82	323.97
-77.3	11.76	334.09	324.92
-77.18	11.76	525.61	325.61
-77.06	11.76	635.93	325.45
-76.94	11.76	665.93	324.1
-76.81	11.76	623.71	321.52
-76.69	11.76	562.7	317.82
-76.57	11.76	501.02	313.1
-76.45	11.76	448.61	307.42
-76.33	11.76	373.29	300.87
-76.21	11.76	345.31	293.66
-76.09	11.76	401.13	285.82
-75.97	11.76	469.95	277.01
-75.85	11.76	485.6	266.87
-75.73	11.76	499.15	255.24
-75.6	11.76	476.68	242.07
-75.48	11.76	319.94	227.64
-75.36	11.76	110.69	212.73
-75.24	11.76	-14.67	198.17
-75.12	11.76	-151.33	184.47
-75	11.76	-151.81	171.93
-74.88	11.76	-265.68	160.51
-83.23	11.85	528.64	402.39
-83.11	11.86	292.57	399.5
-82.99	11.86	-66.72	397.11
-82.87	11.86	-279.16	396.28
-82.75	11.86	-95.65	397.53
-82.63	11.86	335.8	400.25
-82.51	11.86	860.06	403.07
-82.39	11.86	1036.28	404.51
-82.26	11.86	861.67	404.2
-82.14	11.86	465.74	402.94
-82.02	11.86	178.41	402.1
-81.9	11.86	175.21	402.37
-81.78	11.86	68.91	403.58
-81.66	11.87	216.25	406.04
-81.54	11.87	413.72	409.65
-81.42	11.87	1188.29	413.82
-81.29	11.87	1644.19	416.35
-81.17	11.87	1405.92	415.87
-81.05	11.87	975.39	413.23
-80.93	11.87	532.61	409.89
-80.81	11.87	313.28	407.05
-80.69	11.87	363.88	405.1
-80.57	11.87	424.75	403.65
-80.45	11.87	442.66	402.39
-80.33	11.87	469.45	401.27
-80.2	11.87	522.07	400.27
-80.08	11.87	546.07	399.27
-79.96	11.87	607.85	398.22
-79.84	11.87	687	396.9
-79.72	11.88	663.93	395.07
-79.6	11.88	601.7	392.82
-79.48	11.88	590.8	390.42
-79.36	11.88	654.8	387.99
-79.24	11.88	696.65	385.31
-79.11	11.88	688.49	382.23
-78.99	11.88	728.6	378.74
-78.87	11.88	660.36	374.65
-78.75	11.88	557.8	370.05
-78.63	11.88	507.04	365.21
-78.51	11.88	435.98	360.24
-78.39	11.88	368.68	355.26
-78.27	11.88	331.27	350.44
-78.15	11.88	382.12	345.85
-78.03	11.88	356.36	341.32
-77.9	11.88	217.53	336.91
-77.78	11.88	57.82	333.1
-77.66	11.88	-62.51	330.38
-77.54	11.88	-18.87	329.13
-77.42	11.88	182.2	329.14
-77.3	11.88	398.98	329.67
-77.18	11.88	574.54	329.97
-77.06	11.88	694.1	329.47
-76.94	11.88	713.42	327.82
-76.81	11.88	664.91	324.96
-76.69	11.88	620.37	320.99
-76.57	11.88	584.74	315.92
-76.45	11.88	512.81	309.73
-76.33	11.88	414.82	302.54
-76.21	11.88	365.13	294.62
-76.09	11.88	388.94	286.01
-75.97	11.88	414.47	276.49
-75.85	11.88	422.77	265.77
-75.73	11.88	421.1	253.7
-75.6	11.88	330.24	240.23
-75.48	11.88	164.9	225.66
-75.36	11.89	20.66	210.65
-75.24	11.89	-85.85	195.83
-75.12	11.89	-205.83	181.65
-75	11.89	-256.82	168.4
-74.88	11.89	-307.71	156.11
-74.76	11.89	-363.11	144.72
-83.12	11.98	320.65	398.59
-82.99	11.98	128.79	396.42
-82.87	11.98	-157.88	395.16
-82.75	11.98	-250.83	395.47
-82.63	11.98	-47.12	397.34
-82.51	11.98	278.71	399.89
-82.39	11.98	568.92	401.93
-82.27	11.98	589.61	402.62
-82.14	11.98	181.71	402.25
-82.02	11.98	232.64	402.45
-81.9	11.98	547.73	403.66
-81.78	11.98	486.5	405.29
-81.66	11.99	608.32	407.84
-81.54	11.99	898.56	411.38
-81.42	11.99	1459.3	414.93
-81.3	11.99	1441.95	416.31
-81.18	11.99	1142.76	414.97
-81.05	11.99	687.6	411.98
-80.93	11.99	363.63	408.94
-80.81	11.99	330.66	406.85
-80.69	11.99	396.06	405.62
-80.57	11.99	506.77	404.76
-80.45	11.99	522.26	403.87
-80.33	11.99	541.72	403.01
-80.21	11.99	601.93	402.24
-80.08	11.99	654.78	401.45
-79.96	11.99	675.28	400.51
-79.84	11.99	707.27	399.28
-79.72	12	694.12	397.56
-79.6	12	595.01	395.37
-79.48	12	559.59	393
-79.36	12	591.42	390.54
-79.24	12	607.97	387.8
-79.12	12	601.77	384.66
-78.99	12	642.03	381.15
-78.87	12	699.34	377.18
-78.75	12	599.69	372.64
-78.63	12	484.29	367.82
-78.51	12	404.01	362.98
-78.39	12	348.2	358.21
-78.27	12	318.59	353.64
-78.15	12	377.64	349.41
-78.03	12	385.89	345.42
-77.9	12	333.27	341.71
-77.78	12	264.11	338.54
-77.66	12	235.15	336.24
-77.54	12	281.36	334.94
-77.42	12	378.66	334.45
-77.3	12	501.24	334.31
-77.18	12	617.19	333.96
-77.06	12	696.48	332.93
-76.94	12	714.56	330.91
-76.82	12	702.9	327.86
-76.69	12	716.61	323.78
-76.57	12	726.56	318.56
-76.45	12	641.32	312.05
-76.33	12	513.48	304.38
-76.21	12	425.14	295.86
-76.09	12	411.67	286.61
-75.97	12.01	420.41	276.49
-75.85	12.01	400.95	265.27
-75.73	12.01	370.08	252.79
-75.61	12.01	247.33	239.05
-75.48	12.01	104.38	224.38
-75.36	12.01	-38.27	209.26
-75.24	12.01	-173.49	194.21
-75.12	12.01	-249.02	179.71
-75	12.01	-288.74	165.97
-74.88	12.01	-276.71	152.99
-74.76	12.01	-373.5	140.6
-74.64	12.01	-453.26	128.85
-83	12.1	266.19	396.17
-82.88	12.1	122.82	395.05
-82.75	12.1	-92.23	394.79
-82.63	12.1	-88.26	395.74
-82.51	12.1	61.13	397.65
-82.39	12.1	367.26	399.79
-82.27	12.1	573.97	401.15
-82.15	12.1	320.85	401.55
-82.03	12.1	380.11	402.39
-81.9	12.1	748.3	404.02
-81.78	12.1	687.79	405.69
-81.66	12.11	669.47	407.84
-81.54	12.11	784.26	410.77
-81.42	12.11	1149.59	413.58
-81.3	12.11	986.59	414.2
-81.18	12.11	610.65	412.44
-81.06	12.11	128.31	409.54
-80.93	12.11	53.06	407.26
-80.81	12.11	302.12	406.23
-80.69	12.11	457.73	405.82
-80.57	12.11	595.24	405.44
-80.45	12.11	582.71	404.76
-80.33	12.11	578.36	403.98
-80.21	12.11	644.24	403.29
-80.09	12.11	682.85	402.59
-79.97	12.11	694.56	401.76
-79.84	12.12	718.65	400.68
-79.72	12.12	707.01	399.13
-79.6	12.12	616.9	397.09
-79.48	12.12	582.14	394.81
-79.36	12.12	606.34	392.37
-79.24	12.12	637.14	389.59
-79.12	12.12	614.56	386.35
-79	12.12	611.44	382.74
-78.87	12.12	659.32	378.78
-78.75	12.12	566.31	374.41
-78.63	12.12	479.59	369.87
-78.51	12.12	513.29	365.42
-78.39	12.12	508.6	360.95
-78.27	12.12	436.73	356.56
-78.15	12.12	422.37	352.57
-78.03	12.12	428.24	349.05
-77.91	12.12	462.58	346.01
-77.78	12.12	469.31	343.47
-77.66	12.12	499.89	341.54
-77.54	12.12	543.63	340.19
-77.42	12.12	570.44	339.23
-77.3	12.12	607.6	338.37
-77.18	12.12	639.6	337.28
-77.06	12.12	667.93	335.65
-76.94	12.12	663.25	333.23
-76.82	12.12	676.41	329.98
-76.7	12.12	739.67	325.85
-76.57	12.12	773.64	320.59
-76.45	12.13	728.86	313.97
-76.33	12.13	608.75	306.06
-76.21	12.13	510.68	297.17
-76.09	12.13	467.87	287.48
-75.97	12.13	442.8	276.91
-75.85	12.13	436.96	265.32
-75.73	12.13	374.94	252.59
-75.61	12.13	273.67	238.75
-75.48	12.13	152.67	224.08
-75.36	12.13	-2.69	208.92
-75.24	12.13	-163.05	193.75
-75.12	12.13	-231.29	179.01
-75	12.13	-267.93	164.89
-74.88	12.13	-260.27	151.36
-74.76	12.13	-311.86	138.27
-74.64	12.13	-400.91	125.6
-74.52	12.13	-561.05	113.4
-82.88	12.22	332.11	395.41
-82.76	12.22	255.36	395.11
-82.64	12.22	132.63	395.45
-82.51	12.22	171.13	396.65
-82.39	12.22	488.59	398.45
-82.27	12.22	708.16	399.88
-82.15	12.22	549.47	400.61
-82.03	12.22	474.33	401.5
-81.91	12.22	644.12	402.91
-81.79	12.23	563.1	404.3
-81.66	12.23	353.66	405.9
-81.54	12.23	377.93	408.35
-81.42	12.23	963.9	410.93
-81.3	12.23	900.74	411.54
-81.18	12.23	598.22	410.08
-81.06	12.23	23.01	407.59
-80.94	12.23	-66.23	405.92
-80.82	12.23	194.08	405.56
-80.69	12.23	442.52	405.74
-80.57	12.23	576.53	405.62
-80.45	12.23	524.06	404.93
-80.33	12.23	489.94	404.04
-80.21	12.23	522.01	403.26
-80.09	12.23	545.34	402.57
-79.97	12.24	602.76	401.9
-79.85	12.24	683.94	401.05
-79.72	12.24	682.3	399.74
-79.6	12.24	627.4	397.95
-79.48	12.24	623.31	395.87
-79.36	12.24	666.23	393.49
-79.24	12.24	706.42	390.66
-79.12	12.24	664.89	387.29
-79	12.24	600.23	383.52
-78.88	12.24	550.78	379.53
-78.76	12.24	493.16	375.4
-78.63	12.24	496.63	371.27
-78.51	12.24	616.83	367.19
-78.39	12.24	608.96	362.94
-78.27	12.24	473.08	358.7
-78.15	12.24	426.41	354.95
-78.03	12.24	439.69	351.84
-77.91	12.24	521.88	349.31
-77.79	12.24	569.78	347.22
-77.66	12.24	628.39	345.52
-77.54	12.24	684.18	344.12
-77.42	12.24	682.83	342.8
-77.3	12.24	659.12	341.38
-77.18	12.24	645.35	339.71
-77.06	12.24	635.04	337.57
-76.94	12.24	612.44	334.79
-76.82	12.24	602.2	331.32
-76.7	12.25	687.7	327.11
-76.57	12.25	763.69	321.84
-76.45	12.25	751.47	315.22
-76.33	12.25	665.86	307.26
-76.21	12.25	570.73	298.24
-76.09	12.25	549.41	288.35
-75.97	12.25	496.91	277.53
-75.85	12.25	455.34	265.74
-75.73	12.25	385.81	252.92
-75.61	12.25	299.71	239.15
-75.48	12.25	210.29	224.62
-75.36	12.25	94.56	209.62
-75.24	12.25	-47.26	194.5
-75.12	12.25	-140.44	179.64
-75	12.25	-165.52	165.25
-74.88	12.25	-218.49	151.28
-74.76	12.25	-257.79	137.7
-74.64	12.25	-344.32	124.43
-74.52	12.25	-468.07	111.55
-74.39	12.25	-602.16	99.19
-74.27	12.25	-747.29	87.51
-82.76	12.34	481.09	395.45
-82.64	12.34	447.83	395.53
-82.52	12.34	367.94	396.06
-82.39	12.34	522.82	397.08
-82.27	12.34	612.07	398.05
-82.15	12.34	564.46	398.79
-82.03	12.34	510.98	399.66
-81.91	12.34	469.16	400.75
-81.79	12.35	337.72	401.91
-81.67	12.35	182.81	403.32
-81.55	12.35	272.07	405.46
-81.42	12.35	920.36	407.7
-81.3	12.35	989.48	408.4
-81.18	12.35	1102.82	407.79
-81.06	12.35	608.7	406.3
-80.94	12.35	281.53	405.29
-80.82	12.35	251.93	405.32
-80.7	12.35	453.94	405.77
-80.57	12.35	526.21	405.64
-80.45	12.35	420.9	404.7
-80.33	12.35	388.49	403.55
-80.21	12.35	393.82	402.56
-80.09	12.35	410.5	401.82
-79.97	12.36	492.2	401.25
-79.85	12.36	572.04	400.58
-79.73	12.36	583.46	399.52
-79.6	12.36	586.9	398.02
-79.48	12.36	637.61	396.12
-79.36	12.36	693.43	393.75
-79.24	12.36	691.34	390.82
-79.12	12.36	624.1	387.33
-79	12.36	520.21	383.5
-78.88	12.36	432.53	379.61
-78.76	12.36	485.54	375.82
-78.64	12.36	539.6	372
-78.51	12.36	548.8	368.01
-78.39	12.36	451.4	363.85
-78.27	12.36	293.59	359.81
-78.15	12.36	340.41	356.41
-78.03	12.36	392.45	353.63
-77.91	12.36	499.54	351.41
-77.79	12.36	534.81	349.52
-77.67	12.36	589.1	347.89
-77.54	12.36	654.64	346.4
-77.42	12.36	663.08	344.86
-77.3	12.36	645.07	343.14
-77.18	12.36	625.31	341.15
-77.06	12.36	597.54	338.72
-76.94	12.37	572.44	335.72
-76.82	12.37	568.63	332.07
-76.7	12.37	632.06	327.7
-76.58	12.37	704.82	322.34
-76.45	12.37	738.16	315.73
-76.33	12.37	686.11	307.81
-76.21	12.37	614.15	298.81
-76.09	12.37	602.09	288.92
-75.97	12.37	551.9	278.06
-75.85	12.37	501.98	266.27
-75.73	12.37	439.99	253.55
-75.61	12.37	378.32	239.98
-75.48	12.37	289.05	225.71
-75.36	12.37	179.57	210.98
-75.24	12.37	106.27	196.11
-75.12	12.37	19.62	181.32
-75	12.37	-56.09	166.78
-74.88	12.37	-120.76	152.58
-74.76	12.37	-193.73	138.7
-74.64	12.37	-275.73	125.15
-74.52	12.37	-349.7	111.96
-74.39	12.37	-482.49	99.15
-74.27	12.37	-682.59	86.87
-74.15	12.37	-853.21	75.42
-65.05	12.32	-943.96	23.24
-64.93	12.32	-681.53	32.86
-64.81	12.32	-390.51	42.82
-64.69	12.32	-115.89	51.9
-64.57	12.32	69.16	59.13
-64.45	12.31	173.63	63.93
-64.32	12.31	91.21	66.27
-64.2	12.31	-60.37	66.77
-64.08	12.31	-127.9	66.4
-82.64	12.46	533.88	395
-82.52	12.46	547.04	395.09
-82.4	12.46	422.14	395.24
-82.28	12.46	371.03	395.54
-82.15	12.46	334.19	396.1
-82.03	12.46	402.04	397.09
-81.91	12.46	370.24	398.24
-81.79	12.47	270.18	399.49
-81.67	12.47	318.95	401.02
-81.55	12.47	361.02	402.66
-81.43	12.47	644.76	403.87
-81.3	12.47	361.32	403.87
-81.18	12.47	530.36	403.69
-81.06	12.47	568.7	403.68
-80.94	12.47	577.57	404.2
-80.82	12.47	620.73	405.22
-80.7	12.47	788.65	406.08
-80.58	12.47	722.79	405.83
-80.46	12.47	461.09	404.49
-80.33	12.47	332.98	402.91
-80.21	12.47	314.03	401.63
-80.09	12.48	377.31	400.79
-79.97	12.48	456.36	400.23
-79.85	12.48	533.51	399.67
-79.73	12.48	587.49	398.82
-79.61	12.48	651.61	397.51
-79.49	12.48	701.6	395.64
-79.36	12.48	702.06	393.16
-79.24	12.48	647.18	390.09
-79.12	12.48	563.74	386.58
-79	12.48	459.45	382.88
-78.88	12.48	435.84	379.26
-78.76	12.48	536.95	375.76
-78.64	12.48	536.76	372.09
-78.52	12.48	446.12	368.18
-78.39	12.48	367.48	364.22
-78.27	12.48	273.52	360.47
-78.15	12.48	328.95	357.28
-78.03	12.48	348.55	354.65
-77.91	12.48	462.83	352.53
-77.79	12.48	501.04	350.66
-77.67	12.48	530.65	348.93
-77.55	12.48	566.65	347.28
-77.42	12.48	571.45	345.58
-77.3	12.48	571.08	343.74
-77.18	12.49	579.48	341.68
-77.06	12.49	584.25	339.2
-76.94	12.49	584.94	336.13
-76.82	12.49	590.64	332.36
-76.7	12.49	618.79	327.79
-76.58	12.49	668.29	322.25
-76.45	12.49	679.93	315.55
-76.33	12.49	628.38	307.66
-76.21	12.49	576.6	298.76
-76.09	12.49	572.17	288.97
-75.97	12.49	515.81	278.25
-75.85	12.49	469.86	266.64
-75.73	12.49	428.7	254.18
-75.61	12.49	356.94	240.91
-75.48	12.49	294.86	227
-75.36	12.49	212.69	212.65
-75.24	12.49	150.24	198.11
-75.12	12.49	73.36	183.54
-75	12.49	-10.66	169.09
-74.88	12.49	-89.44	154.89
-74.76	12.49	-168.81	141
-74.64	12.49	-241.5	127.46
-74.52	12.49	-304.11	114.25
-74.39	12.49	-400.3	101.41
-74.27	12.49	-548.48	89.06
-74.15	12.49	-685.09	77.51
-74.03	12.49	-868.46	66.99
-65.29	12.44	-965.16	8.85
-65.17	12.44	-937.8	16.53
-65.05	12.44	-757.39	25.41
-64.93	12.44	-482.71	35.11
-64.81	12.44	-199.49	44.64
-64.69	12.44	-14.08	52.94
-64.56	12.44	90.87	59.32
-64.44	12.43	150.55	63.44
-64.32	12.43	72	65.32
-64.2	12.43	-46.41	65.61
-64.08	12.43	-75.04	65.27
-82.64	12.58	419.15	393.7
-82.52	12.58	469.73	393.52
-82.4	12.58	294.67	393.17
-82.28	12.58	114.8	392.91
-82.16	12.58	39.8	393.24
-82.04	12.58	187.92	394.36
-81.91	12.59	295.9	395.83
-81.79	12.59	245.94	397.38
-81.67	12.59	590.81	399.13
-81.55	12.59	489.81	400.2
-81.43	12.59	385.79	400.24
-81.31	12.59	-118.73	399.3
-81.19	12.59	-216.8	398.93
-81.06	12.59	31.58	399.86
-80.94	12.59	480.07	401.9
-80.82	12.59	930.6	404.23
-80.7	12.59	1122.39	405.69
-80.58	12.59	980.3	405.6
-80.46	12.59	643.66	404.17
-80.34	12.59	385.01	402.27
-80.21	12.6	287.65	400.64
-80.09	12.6	354.29	399.57
-79.97	12.6	438.35	398.92
-79.85	12.6	554.77	398.41
-79.73	12.6	675.13	397.65
-79.61	12.6	741.63	396.32
-79.49	12.6	746.86	394.31
-79.37	12.6	688.55	391.67
-79.24	12.6	603.03	388.55
-79.12	12.6	531.14	385.16
-79	12.6	491.36	381.75
-78.88	12.6	529.72	378.45
-78.76	12.6	569.55	375.13
-78.64	12.6	562.25	371.63
-78.52	12.6	502.9	367.97
-78.4	12.6	454.07	364.33
-78.27	12.6	375.19	360.85
-78.15	12.6	381.65	357.76
-78.03	12.6	354.09	355.1
-77.91	12.6	462.77	352.91
-77.79	12.6	485.53	350.91
-77.67	12.6	486.39	349
-77.55	12.6	497.85	347.16
-77.42	12.61	491.43	345.32
-77.3	12.61	500.55	343.45
-77.18	12.61	547.44	341.46
-77.06	12.61	605.49	339.09
-76.94	12.61	639.32	336.06
-76.82	12.61	642.78	332.19
-76.7	12.61	647.69	327.43
-76.58	12.61	637.01	321.67
-76.45	12.61	589.27	314.85
-76.33	12.61	501.3	306.99
-76.21	12.61	457.97	298.27
-76.09	12.61	442.24	288.68
-75.97	12.61	402.25	278.21
-75.85	12.61	385.4	266.92
-75.73	12.61	351.46	254.83
-75.61	12.61	300.36	241.95
-75.48	12.61	232.98	228.45
-75.36	12.61	172.1	214.53
-75.24	12.61	123.6	200.39
-75.12	12.61	67.15	186.17
-75	12.61	-15.25	172.02
-74.88	12.61	-84.12	158.08
-74.76	12.61	-131.98	144.45
-74.64	12.61	-165.88	131.16
-74.52	12.61	-218.74	118.19
-74.39	12.61	-297.31	105.58
-74.27	12.61	-398.13	93.5
-74.15	12.61	-481.37	82.22
-74.03	12.61	-583.66	71.93
-65.9	12.57	-1239.38	-19.3
-65.78	12.57	-1155.36	-14.44
-65.66	12.57	-1009.75	-8.58
-65.53	12.57	-790.88	-1.9
-65.41	12.56	-722.35	5.21
-65.29	12.56	-715.68	12.84
-65.17	12.56	-643.25	21.23
-65.05	12.56	-457.23	30.42
-64.93	12.56	-144.93	39.95
-64.8	12.56	100.32	48.85
-64.68	12.56	217.54	56.2
-64.56	12.56	291.48	61.56
-64.44	12.55	310.79	64.76
-64.32	12.55	216.64	65.9
-64.2	12.55	57.83	65.58
-64.07	12.55	-35.06	64.74
-82.52	12.7	360.48	391.87
-82.4	12.7	305.65	391.43
-82.28	12.7	73.83	390.94
-82.16	12.7	3.24	391.11
-82.04	12.7	132.14	392.2
-81.92	12.71	275.42	393.84
-81.8	12.71	301.56	395.58
-81.67	12.71	629.07	397.31
-81.55	12.71	630.79	398.17
-81.43	12.71	447.48	397.69
-81.31	12.71	-83.11	396.25
-81.19	12.71	-323.24	395.53
-81.07	12.71	-182.44	396.54
-80.95	12.71	261.38	399.02
-80.82	12.71	708.59	401.78
-80.7	12.71	941.02	403.63
-80.58	12.71	987.27	404.06
-80.46	12.71	854.07	403.13
-80.34	12.71	592.65	401.37
-80.22	12.72	411.08	399.55
-80.1	12.72	360.35	398.16
-79.97	12.72	410.18	397.29
-79.85	12.72	537.94	396.66
-79.73	12.72	674.09	395.78
-79.61	12.72	676.64	394.21
-79.49	12.72	621.81	391.98
-79.37	12.72	575.89	389.28
-79.25	12.72	542.31	386.26
-79.12	12.72	509.61	383.07
-79	12.72	535.33	379.95
-78.88	12.72	622.77	376.93
-78.76	12.72	604.37	373.76
-78.64	12.72	517.21	370.43
-78.52	12.72	477.87	367.11
-78.4	12.72	493.34	363.91
-78.27	12.72	462.19	360.74
-78.15	12.72	415.96	357.72
-78.03	12.72	383.62	355.01
-77.91	12.72	445.8	352.66
-77.79	12.72	442.44	350.44
-77.67	12.73	427.75	348.31
-77.55	12.73	437.98	346.31
-77.43	12.73	428.1	344.38
-77.3	12.73	448.1	342.51
-77.18	12.73	525.87	340.61
-77.06	12.73	642	338.37
-76.94	12.73	689.4	335.37
-76.82	12.73	667.01	331.42
-76.7	12.73	648.98	326.53
-76.58	12.73	584.6	320.66
-76.46	12.73	492.71	313.85
-76.33	12.73	448.83	306.23
-76.21	12.73	448.13	297.81
-76.09	12.73	417.51	288.5
-75.97	12.73	381.29	278.34
-75.85	12.73	359.94	267.42
-75.73	12.73	353.09	255.75
-75.61	12.73	298.47	243.31
-75.49	12.73	227.61	230.26
-75.36	12.73	170.77	216.81
-75.24	12.73	117.74	203.1
-75.12	12.73	58.98	189.31
-75	12.73	41.65	175.61
-74.88	12.73	-7.67	162.08
-74.76	12.73	-20.77	148.86
-74.64	12.73	-24.31	135.96
-74.51	12.73	-66.27	123.36
-74.39	12.73	-144.53	111.14
-74.27	12.73	-235.61	99.49
-74.15	12.73	-315.36	88.66
-74.03	12.73	-361.79	78.84
-73.91	12.73	-391.66	70.06
-67.48	12.7	-1089.46	-10.88
-67.35	12.7	-1058.94	-12.22
-67.23	12.7	-1040.12	-13.68
-67.11	12.7	-951.44	-15.11
-66.99	12.7	-844.45	-16.7
-66.87	12.7	-810.93	-18.67
-66.75	12.7	-906.19	-20.95
-66.62	12.69	-1079.81	-23.07
-66.5	12.69	-1123.13	-24.51
-66.38	12.69	-1175.57	-25.11
-66.26	12.69	-1174	-24.68
-66.14	12.69	-1141.83	-23.03
-66.02	12.69	-1068.71	-20.03
-65.9	12.69	-961.31	-15.74
-65.77	12.69	-860.06	-10.32
-65.65	12.69	-738.39	-3.85
-65.53	12.69	-568.24	3.47
-65.41	12.68	-480.93	11.29
-65.29	12.68	-413.56	19.54
-65.17	12.68	-311.54	28.27
-65.04	12.68	-152.58	37.36
-64.92	12.68	133	46.38
-64.8	12.68	330.75	54.41
-64.68	12.68	436.15	60.7
-64.56	12.68	461.16	64.92
-64.43	12.67	423.83	67.03
-64.31	12.67	293.68	67.24
-64.19	12.67	89.21	66.14
-64.07	12.67	-132.66	64.55
-82.41	12.82	287.9	390.22
-82.28	12.82	157.25	389.79
-82.16	12.82	37.93	389.84
-82.04	12.83	128.82	390.73
-81.92	12.83	298.33	392.32
-81.8	12.83	370.01	394.04
-81.68	12.83	431.66	395.5
-81.55	12.83	592.61	396.36
-81.43	12.83	552.07	396
-81.31	12.83	101.09	394.62
-81.19	12.83	-210.07	393.72
-81.07	12.83	-157.85	394.42
-80.95	12.83	178.21	396.52
-80.83	12.83	456.93	398.84
-80.7	12.83	577.22	400.47
-80.58	12.83	728.9	401.19
-80.46	12.83	801.03	400.88
-80.34	12.84	679.51	399.63
-80.22	12.84	518.87	397.96
-80.1	12.84	360.38	396.4
-79.98	12.84	391.65	395.32
-79.85	12.84	524.4	394.49
-79.73	12.84	604.38	393.31
-79.61	12.84	539.15	391.43
-79.49	12.84	463.18	389.01
-79.37	12.84	454.18	386.32
-79.25	12.84	472.17	383.41
-79.13	12.84	439.41	380.33
-79	12.84	454.21	377.31
-78.88	12.84	547.6	374.45
-78.76	12.84	577.54	371.52
-78.64	12.84	449.13	368.47
-78.52	12.84	448.91	365.59
-78.4	12.84	553.38	362.85
-78.28	12.84	524.7	359.99
-78.15	12.84	435.75	357.09
-78.03	12.84	429.14	354.38
-77.91	12.84	454.01	351.87
-77.79	12.85	429.12	349.43
-77.67	12.85	401.7	347.1
-77.55	12.85	401.91	344.94
-77.43	12.85	413.59	342.95
-77.31	12.85	446.81	341.07
-77.18	12.85	533.07	339.18
-77.06	12.85	651.63	336.96
-76.94	12.85	676.36	333.97
-76.82	12.85	629.39	330
-76.7	12.85	586.01	325.1
-76.58	12.85	527.78	319.31
-76.46	12.85	466.59	312.76
-76.33	12.85	499.9	305.53
-76.21	12.85	532.07	297.49
-76.09	12.85	498.98	288.52
-75.97	12.85	450.08	278.7
-75.85	12.85	427.49	268.17
-75.73	12.85	433.31	256.95
-75.61	12.85	383.52	245
-75.49	12.85	312.79	232.45
-75.36	12.85	276.98	219.51
-75.24	12.85	211.06	206.27
-75.12	12.85	156.98	192.93
-75	12.85	145.01	179.67
-74.88	12.85	109.49	166.56
-74.76	12.85	99.65	153.74
-74.64	12.85	81.13	141.24
-74.51	12.85	43.88	129.09
-74.39	12.85	-31.56	117.38
-74.27	12.85	-106.13	106.3
-74.15	12.85	-174.38	96.06
-74.03	12.85	-188.6	86.81
-73.91	12.85	-116.99	78.53
-68.2	12.83	-381.42	-16.73
-68.08	12.83	-317.52	-14.21
-67.96	12.83	-419.9	-12.63
-67.84	12.82	-486.78	-11.84
-67.72	12.82	-574.23	-11.69
-67.59	12.82	-640.57	-12.04
-67.47	12.82	-593.53	-12.7
-67.35	12.82	-610.07	-13.73
-67.23	12.82	-773.57	-14.98
-67.11	12.82	-782.93	-15.99
-66.99	12.82	-700.01	-16.8
-66.87	12.82	-685.95	-17.69
-66.74	12.82	-739.55	-18.65
-66.62	12.82	-778.42	-19.41
-66.5	12.81	-783.17	-19.69
-66.38	12.81	-760.59	-19.36
-66.26	12.81	-744.2	-18.32
-66.14	12.81	-755.12	-16.35
-66.01	12.81	-739.35	-13.2
-65.89	12.81	-673.21	-8.76
-65.77	12.81	-601.19	-3.13
-65.65	12.81	-530.62	3.58
-65.53	12.81	-424.84	11.16
-65.41	12.8	-295.31	19.33
-65.28	12.8	-190.04	27.87
-65.16	12.8	-54.21	36.59
-65.04	12.8	75.15	45.25
-64.92	12.8	316.22	53.46
-64.8	12.8	484.95	60.43
-64.67	12.8	540.51	65.52
-64.55	12.8	518.35	68.54
-64.43	12.79	414.23	69.55
-64.31	12.79	263.28	68.88
-64.19	12.79	63.96	67.1
-64.07	12.79	-227.72	64.91
-82.29	12.94	149.3	389.31
-82.16	12.94	162.04	389.31
-82.04	12.95	115.13	389.85
-81.92	12.95	233.76	391.13
-81.8	12.95	475.12	392.74
-81.68	12.95	448.66	393.98
-81.56	12.95	495.31	394.8
-81.44	12.95	502.45	394.8
-81.31	12.95	226.55	393.86
-81.19	12.95	-24.7	393.07
-81.07	12.95	32.15	393.48
-80.95	12.95	257.15	394.86
-80.83	12.95	410.02	396.34
-80.71	12.95	375.26	397.3
-80.58	12.95	447.32	397.79
-80.46	12.96	550.37	397.74
-80.34	12.96	546.54	397.02
-80.22	12.96	430.21	395.75
-80.1	12.96	292.12	394.32
-79.98	12.96	350.19	393.14
-79.86	12.96	509.67	392.05
-79.73	12.96	548.91	390.54
-79.61	12.96	435.33	388.44
-79.49	12.96	359.93	385.94
-79.37	12.96	372.93	383.24
-79.25	12.96	399.51	380.34
-79.13	12.96	363.45	377.22
-79.01	12.96	316.86	374.1
-78.88	12.96	381.77	371.23
-78.76	12.96	459.19	368.51
-78.64	12.96	425.17	365.88
-78.52	12.96	527.59	363.48
-78.4	12.96	569	361.08
-78.28	12.96	527.74	358.51
-78.16	12.96	504.98	355.85
-78.03	12.97	475.76	353.17
-77.91	12.97	475.02	350.53
-77.79	12.97	448.14	347.92
-77.67	12.97	414.11	345.42
-77.55	12.97	404.36	343.13
-77.43	12.97	427.08	341.05
-77.31	12.97	466.55	339.1
-77.18	12.97	535.25	337.14
-77.06	12.97	608.88	334.87
-76.94	12.97	629.84	331.92
-76.82	12.97	596.73	328.07
-76.7	12.97	531.1	323.3
-76.58	12.97	493.58	317.75
-76.46	12.97	518.39	311.55
-76.34	12.97	593.16	304.7
-76.21	12.97	628.67	297.01
-76.09	12.97	582.87	288.37
-75.97	12.97	532.97	278.93
-75.85	12.97	534.58	268.83
-75.73	12.97	524.99	258.05
-75.61	12.97	474.51	246.61
-75.49	12.97	432.16	234.63
-75.36	12.97	399.85	222.24
-75.24	12.97	356.17	209.51
-75.12	12.97	287.73	196.62
-75	12.97	263.47	183.75
-74.88	12.97	209.35	171.03
-74.76	12.97	173	158.58
-74.64	12.97	118.26	146.49
-74.51	12.97	81.55	134.85
-74.39	12.97	22.51	123.73
-74.27	12.97	-34.23	113.31
-74.15	12.97	-62.31	103.76
-74.03	12.97	-64.35	95.14
-73.91	12.97	30.15	87.37
-73.79	12.97	96.7	80.06
-68.56	12.95	-705.42	-28.81
-68.44	12.95	-542.23	-26.34
-68.32	12.95	-372.07	-23.01
-68.2	12.95	-155.39	-19.38
-68.08	12.95	-40.97	-16.12
-67.96	12.95	-16.2	-13.59
-67.84	12.94	-68.58	-11.91
-67.71	12.94	-155.76	-11.04
-67.59	12.94	-260.81	-10.86
-67.47	12.94	-302.37	-11.21
-67.35	12.94	-425.24	-12
-67.23	12.94	-610.09	-12.87
-67.11	12.94	-640.67	-13.36
-66.98	12.94	-606.78	-13.47
-66.86	12.94	-604.21	-13.38
-66.74	12.94	-557.61	-13.1
-66.62	12.94	-468.98	-12.59
-66.5	12.93	-380.29	-11.8
-66.38	12.93	-355.76	-10.76
-66.25	12.93	-383.47	-9.35
-66.13	12.93	-445.42	-7.27
-66.01	12.93	-483.97	-4.14
-65.89	12.93	-478.55	0.25
-65.77	12.93	-430.45	5.92
-65.65	12.93	-364.76	12.7
-65.52	12.93	-246.02	20.36
-65.4	12.92	-109.64	28.57
-65.28	12.92	18.61	37.01
-65.16	12.92	185.49	45.4
-65.04	12.92	292.75	53.37
-64.91	12.92	461.11	60.56
-64.79	12.92	546.9	66.33
-64.67	12.92	524.54	70.19
-64.55	12.92	450.7	72.07
-64.43	12.91	327.14	72.13
-64.31	12.91	137.01	70.75
-64.18	12.91	-85.84	68.55
-64.06	12.91	-290.11	66.21
-82.17	13.06	237.63	389.36
-82.05	13.07	215.52	389.5
-81.92	13.07	182.27	390.28
-81.8	13.07	437.76	391.57
-81.68	13.07	414.28	392.61
-81.56	13.07	521.36	393.52
-81.44	13.07	692.45	394.04
-81.32	13.07	514.16	393.61
-81.19	13.07	280.59	392.99
-81.07	13.07	370.11	393.19
-80.95	13.07	406.17	393.83
-80.83	13.07	365.76	394.4
-80.71	13.07	315.06	394.65
-80.59	13.07	259.14	394.65
-80.47	13.08	280.56	394.55
-80.34	13.08	363.24	394.28
-80.22	13.08	368.01	393.55
-80.1	13.08	308.18	392.39
-79.98	13.08	297.21	391.08
-79.86	13.08	304.03	389.57
-79.74	13.08	298.42	387.74
-79.61	13.08	363.5	385.6
-79.49	13.08	379.68	383.12
-79.37	13.08	380.28	380.38
-79.25	13.08	374.9	377.4
-79.13	13.08	294.38	374.16
-79.01	13.08	199.21	370.89
-78.89	13.08	174.74	367.82
-78.76	13.08	176.55	365.07
-78.64	13.08	298.49	362.75
-78.52	13.08	417.93	360.66
-78.4	13.08	459.94	358.56
-78.28	13.08	467.04	356.32
-78.16	13.09	505.09	353.94
-78.04	13.09	491.68	351.34
-77.91	13.09	457.37	348.59
-77.79	13.09	402.72	345.83
-77.67	13.09	380.41	343.22
-77.55	13.09	387.45	340.83
-77.43	13.09	393.91	338.61
-77.31	13.09	427.87	336.53
-77.19	13.09	479.52	334.45
-77.06	13.09	539.39	332.15
-76.94	13.09	605.74	329.34
-76.82	13.09	649.88	325.74
-76.7	13.09	614.52	321.22
-76.58	13.09	592.5	315.92
-76.46	13.09	603.01	309.97
-76.34	13.09	632.38	303.34
-76.21	13.09	642.16	295.91
-76.09	13.09	608.47	287.64
-75.97	13.09	570.44	278.6
-75.85	13.09	550.88	268.91
-75.73	13.09	518.47	258.59
-75.61	13.09	494.21	247.69
-75.49	13.09	471.85	236.31
-75.36	13.09	452.17	224.48
-75.24	13.09	400.85	212.28
-75.12	13.09	344.03	199.85
-75	13.09	305.72	187.38
-74.88	13.09	236.47	175.04
-74.76	13.09	191.53	163.02
-74.64	13.09	144.46	151.43
-74.51	13.09	100.73	140.36
-74.39	13.09	39.7	129.88
-74.27	13.09	-3.13	120.17
-74.15	13.09	7.42	111.34
-74.03	13.09	28.1	103.35
-73.91	13.09	95.63	96.06
-73.79	13.09	185.34	89.14
-73.66	13.09	163.38	82.19
-69.66	13.08	-700.94	-32.47
-69.53	13.08	-585.27	-32.05
-69.41	13.07	-381.13	-31.33
-69.29	13.07	-334.9	-31.18
-69.17	13.07	-503.7	-31.71
-69.05	13.07	-565.46	-32.26
-68.93	13.07	-595.94	-32.53
-68.81	13.07	-657.53	-32.51
-68.68	13.07	-825.42	-32
-68.56	13.07	-851.31	-30.47
-68.44	13.07	-720.75	-27.81
-68.32	13.07	-631.25	-24.43
-68.2	13.07	-587.99	-20.7
-68.08	13.07	-416.18	-16.87
-67.95	13.07	-257.25	-13.38
-67.83	13.06	-164.43	-10.63
-67.71	13.06	-131.66	-8.78
-67.59	13.06	-114.18	-7.84
-67.47	13.06	-234.06	-7.72
-67.35	13.06	-399.6	-8.07
-67.22	13.06	-511.91	-8.32
-67.1	13.06	-504.44	-8.09
-66.98	13.06	-505.24	-7.42
-66.86	13.06	-433.27	-6.4
-66.74	13.06	-359.07	-5.17
-66.62	13.06	-233.71	-3.77
-66.49	13.05	-133.93	-2.29
-66.37	13.05	-113.29	-0.8
-66.25	13.05	-143.19	0.84
-66.13	13.05	-242.43	2.93
-66.01	13.05	-341.43	5.97
-65.89	13.05	-354.62	10.32
-65.76	13.05	-308.16	15.99
-65.64	13.05	-196.24	22.77
-65.52	13.05	-63.75	30.32
-65.4	13.04	87.46	38.27
-65.28	13.04	208.62	46.27
-65.15	13.04	322.06	53.99
-65.03	13.04	401.17	61.11
-64.91	13.04	504.86	67.24
-64.79	13.04	535.93	71.88
-64.67	13.04	495.57	74.68
-64.55	13.04	390.21	75.62
-64.42	13.03	218.31	74.94
-64.3	13.03	21.39	73.14
-64.18	13.03	-156.32	70.85
-64.06	13.03	-278.47	68.69
-82.05	13.19	247.5	389.47
-81.93	13.19	232.6	389.73
-81.81	13.19	484.34	390.54
-81.68	13.19	340.98	391.14
-81.56	13.19	469.99	391.95
-81.44	13.19	828.05	392.93
-81.32	13.19	732.92	392.97
-81.2	13.19	455.06	392.47
-81.08	13.19	546.28	392.55
-80.95	13.19	543.59	392.83
-80.83	13.19	461.02	392.9
-80.71	13.19	350.49	392.64
-80.59	13.2	163.11	392.2
-80.47	13.2	108.43	392.01
-80.35	13.2	327.11	392.12
-80.22	13.2	432.91	391.86
-80.1	13.2	392.89	390.95
-79.98	13.2	393.32	389.58
-79.86	13.2	367.4	387.77
-79.74	13.2	327.01	385.57
-79.62	13.2	386	383.18
-79.49	13.2	424.76	380.56
-79.37	13.2	431.32	377.73
-79.25	13.2	403.51	374.71
-79.13	13.2	306.32	371.5
-79.01	13.2	202.24	368.26
-78.89	13.2	33.03	365.03
-78.77	13.2	-51.85	362.09
-78.64	13.2	116.16	359.69
-78.52	13.2	224.27	357.62
-78.4	13.21	325.76	355.71
-78.28	13.21	386.18	353.73
-78.16	13.21	447.47	351.55
-78.04	13.21	463.32	349.01
-77.92	13.21	402.65	346.17
-77.79	13.21	358.3	343.31
-77.67	13.21	357.65	340.62
-77.55	13.21	379.84	338.13
-77.43	13.21	388.55	335.76
-77.31	13.21	386.48	333.5
-77.19	13.21	427.74	331.29
-77.06	13.21	480.16	328.94
-76.94	13.21	584.61	326.22
-76.82	13.21	668.43	322.81
-76.7	13.21	664.59	318.51
-76.58	13.21	636.9	313.42
-76.46	13.21	629.95	307.66
-76.34	13.21	616.01	301.21
-76.21	13.21	607.12	294.04
-76.09	13.21	589.66	286.14
-75.97	13.21	564.96	277.54
-75.85	13.21	533.16	268.29
-75.73	13.21	511.68	258.45
-75.61	13.21	480.16	248.1
-75.49	13.21	477.09	237.3
-75.36	13.21	459.63	226.05
-75.24	13.21	413.62	214.37
-75.12	13.21	362.94	202.41
-75	13.21	299.54	190.36
-74.88	13.21	224.28	178.43
-74.76	13.21	177.34	166.9
-74.64	13.21	155.81	155.9
-74.51	13.21	100.26	145.47
-74.39	13.21	46.3	135.7
-74.27	13.21	26.99	126.73
-74.15	13.21	47.06	118.61
-74.03	13.21	83.13	111.22
-73.91	13.21	131.91	104.38
-73.79	13.21	219.61	97.82
-73.66	13.21	229.18	91.19
-73.54	13.21	138.68	84.39
-69.9	13.2	-935.47	-32.57
-69.78	13.2	-966.36	-33.82
-69.65	13.2	-968.75	-34.1
-69.53	13.2	-817.74	-33.45
-69.41	13.2	-587.86	-32.47
-69.29	13.19	-568.51	-31.99
-69.17	13.19	-719.31	-32.08
-69.05	13.19	-759.22	-32.22
-68.92	13.19	-807.24	-32.22
-68.8	13.19	-963.69	-31.99
-68.68	13.19	-1106.05	-31.15
-68.56	13.19	-1067.18	-29.29
-68.44	13.19	-1001.68	-26.55
-68.32	13.19	-946.49	-23.22
-68.19	13.19	-845.43	-19.42
-68.07	13.19	-651.3	-15.32
-67.95	13.19	-419.72	-11.28
-67.83	13.19	-198.08	-7.73
-67.71	13.18	-84.04	-5.06
-67.59	13.18	-75.25	-3.43
-67.46	13.18	-201.81	-2.69
-67.34	13.18	-353.68	-2.34
-67.22	13.18	-448.17	-1.84
-67.1	13.18	-414.6	-0.83
-66.98	13.18	-323.08	0.66
-66.86	13.18	-206.35	2.43
-66.73	13.18	-134.39	4.26
-66.61	13.18	-67.81	6.1
-66.49	13.17	-14.14	7.9
-66.37	13.17	5.01	9.6
-66.25	13.17	-38.73	11.33
-66.13	13.17	-170.84	13.41
-66	13.17	-272.38	16.44
-65.88	13.17	-254.26	20.83
-65.76	13.17	-123.01	26.5
-65.64	13.17	1.98	33.1
-65.52	13.17	134.27	40.3
-65.39	13.16	251.39	47.72
-65.27	13.16	331.49	55.01
-65.15	13.16	390.65	61.93
-65.03	13.16	452.22	68.17
-64.91	13.16	515.87	73.35
-64.79	13.16	517.72	77.05
-64.66	13.16	455.66	79.02
-64.54	13.16	321.09	79.29
-64.42	13.16	149.05	78.18
-64.3	13.15	-13.52	76.26
-64.18	13.15	-160.43	74.09
-64.05	13.15	-261.02	72.25
-81.93	13.31	283.28	389.32
-81.81	13.31	452.87	389.55
-81.69	13.31	352.45	389.54
-81.56	13.31	209.65	389.77
-81.44	13.31	762.93	390.89
-81.32	13.31	709.22	391.35
-81.2	13.31	320.56	390.97
-81.08	13.31	467.01	391.04
-80.96	13.31	538.35	391.38
-80.83	13.31	542.03	391.48
-80.71	13.31	364.03	391.07
-80.59	13.32	173.27	390.52
-80.47	13.32	148.71	390.36
-80.35	13.32	453.52	390.63
-80.23	13.32	644.94	390.58
-80.1	13.32	700.68	389.81
-79.98	13.32	763.77	388.38
-79.86	13.32	711.21	386.34
-79.74	13.32	561.71	383.81
-79.62	13.32	420.49	380.97
-79.5	13.32	380.01	378.02
-79.37	13.32	404.87	375.04
-79.25	13.32	432.61	372.06
-79.13	13.32	390.91	369.14
-79.01	13.32	389.13	366.34
-78.89	13.32	265.42	363.43
-78.77	13.32	141.73	360.39
-78.65	13.32	47.12	357.47
-78.52	13.33	90.79	355.01
-78.4	13.33	243.9	353.05
-78.28	13.33	343.09	351.18
-78.16	13.33	404.49	349.05
-78.04	13.33	428.27	346.46
-77.92	13.33	333.32	343.48
-77.79	13.33	343.71	340.51
-77.67	13.33	373.4	337.72
[truncated: 4,714 more rows]
