# Supplementary material for: Caribbean plate tilted and actively dragged eastwards by low-viscosity asthenospheric flow
Source: Nat Commun. 2021 Mar 11;12:1603. doi: 10.1038/s41467-021-21723-1 (PMC7952903; doi:10.1038/s41467-021-21723-1)
Supplement: Supplementary file 2 — Source Data [file 41467_2021_21723_MOESM2_ESM.zip › dataset 1.xlsx]

## Sheet: crustal_model_Chen_et al
lon	lat	free-air gravity anomaly (mgal)	Topography (m)	Sediment thickness	Sediment average density (g/cc)	Crustal thickness (m)	Mantle density (g/cc)
-108.58	-3.3773	0.69614	-3816.4	106.37	1.5889	2101.9	3.2575
-108.39	-3.3789	0.91044	-3805.9	101.77	1.5844	2215.5	3.2574
-108.21	-3.3806	-2.6741	-3800.8	98.073	1.5809	2370.6	3.2573
-108.02	-3.3822	-7.1279	-3797.6	93.334	1.5762	2621.5	3.2571
-107.83	-3.3839	4.8107	-3795.7	88.003	1.571	2017.4	3.257
-107.64	-3.3855	-14.31	-3798.5	83.86	1.567	2919.1	3.2568
-107.45	-3.3871	-3.0301	-3795.9	78.887	1.562	2234.3	3.2566
-107.27	-3.3887	-3.8931	-3799.4	74.82	1.558	2154.2	3.2564
-107.08	-3.3903	-0.18611	-3792.5	69.577	1.5527	2061.6	3.2562
-106.89	-3.3919	-3.0128	-3796.4	64.287	1.5474	2048	3.2559
-106.71	-3.3935	-3.1464	-3782.8	60.979	1.5441	2319.5	3.2558
-106.52	-3.395	-2.2932	-3742.2	56.635	1.5397	2545.4	3.2557
-106.33	-3.3966	-4.0055	-3717.9	53.951	1.5369	2771.5	3.2556
-106.15	-3.3981	-1.8843	-3675.6	50.695	1.5336	2932.4	3.2555
-105.96	-3.3997	-8.3941	-3646.2	47.731	1.5305	3448.7	3.2554
-105.77	-3.4012	-9.2498	-3564	45.299	1.528	3897.7	3.2554
-105.59	-3.4027	-17.239	-3557.5	42.145	1.5248	4276.5	3.2553
-105.4	-3.4042	-14.914	-3529.1	39.193	1.5217	4265.1	3.2552
-105.21	-3.4057	-12.762	-3494.1	36.277	1.5187	4201.3	3.255
-105.03	-3.4072	-21.629	-3483.5	32.592	1.5148	4649.4	3.2548
-104.84	-3.4087	-11.083	-3462.8	29.51	1.5116	4073	3.2545
-104.65	-3.4102	-16.688	-3451.3	28.538	1.5106	4358	3.2542
-104.47	-3.4116	-6.427	-3397.5	27.419	1.5094	4090.8	3.2538
-104.28	-3.4131	5.1681	-3214.6	25.441	1.5073	4301.7	3.2535
-104.1	-3.4145	-1.133	-3248.3	24.295	1.5061	3956.7	3.253
-103.91	-3.4159	8.7432	-3366.1	23.324	1.5051	3100.1	3.2526
-103.73	-3.4174	9.7598	-3212.7	21.708	1.5033	3618	3.2522
-103.54	-3.4188	7.9023	-3207.5	21.182	1.5028	3667.5	3.2518
-103.35	-3.4202	5.7486	-3192.1	18.586	1.5	3896	3.2513
-103.17	-3.4216	3.3443	-3161.5	16.879	1.4982	4215.9	3.2509
-102.98	-3.423	-0.27214	-3144.6	14.73	1.4959	4374.2	3.2504
-102.8	-3.4243	-6.8835	-3101.6	13.429	1.4945	4982.7	3.2499
-102.61	-3.4257	2.1025	-3065.6	14.252	1.4954	4595.5	3.2496
-102.43	-3.4271	-6.443	-3247.4	14.14	1.4953	4047.6	3.2497
-102.24	-3.4284	-3.0151	-3310.2	13.318	1.4944	3500.1	3.25
-102.06	-3.4297	-3.0104	-3348.5	12.51	1.4935	3454.8	3.2505
-101.87	-3.4311	0.59441	-3375.1	17.529	1.4989	3154.8	3.251
-101.69	-3.4324	-4.1891	-3399.3	27.001	1.5089	3334.4	3.2514
-101.5	-3.4337	-2.7949	-3412.1	36.024	1.5184	3234.3	3.2519
-101.32	-3.435	-1.5206	-3411.3	44.122	1.5268	3311.2	3.2523
-101.13	-3.4363	-3.2625	-3398.4	51.02	1.5339	3371.9	3.2527
-100.95	-3.4376	-2.3655	-3400.2	57.056	1.5401	3422.8	3.2531
-100.76	-3.4388	-2.7048	-3445.7	62.786	1.5459	3382.2	3.2535
-100.58	-3.4401	-4.739	-3497.4	67.088	1.5502	3278.1	3.2539
-100.39	-3.4413	-6.7022	-3512.3	71.624	1.5548	3420.9	3.2542
-100.21	-3.4426	-5.099	-3543.1	75.494	1.5587	3327.6	3.2546
-100.03	-3.4438	-4.1428	-3557.2	78.876	1.562	3162	3.2549
-99.842	-3.445	-4.365	-3566.7	82.865	1.566	3144	3.2553
-99.657	-3.4463	-5.853	-3573.3	85.895	1.569	3273.9	3.2556
-99.473	-3.4475	-2.9941	-3577.4	89.839	1.5728	3287.9	3.2559
-99.289	-3.4487	-6.6933	-3578.4	92.754	1.5757	3521.6	3.2563
-99.105	-3.4498	-4.1661	-3577.2	95.696	1.5785	3465.5	3.2567
-98.921	-3.451	-5.683	-3575	98.499	1.5813	3772.4	3.2573
-98.738	-3.4522	-5.8428	-3573.5	103.25	1.5859	3808.3	3.2579
-98.554	-3.4533	-8.8772	-3573.8	110.11	1.5925	4097.3	3.2584
-98.37	-3.4545	-9.7028	-3592.5	117.28	1.5993	4148.4	3.259
-98.186	-3.4556	-9.6088	-3615.8	123.64	1.6053	4177.6	3.2595
-98.003	-3.4568	-2.991	-3636.5	130.41	1.6116	3842.5	3.2601
-97.819	-3.4579	-6.5052	-3641.9	135.37	1.6163	4083.3	3.2606
-97.636	-3.459	-8.4362	-3638.5	140.63	1.6211	4340.6	3.2611
-97.452	-3.4601	-12.725	-3637.2	146.62	1.6266	4496.9	3.2613
-97.269	-3.4612	-9.6581	-3641	150.72	1.6304	4370.7	3.2614
-97.086	-3.4623	-11.752	-3638.8	154.9	1.6342	4610.7	3.2615
-96.902	-3.4634	-10.106	-3628.4	157.86	1.6369	4673.1	3.2615
-96.719	-3.4644	-9.1683	-3613.4	159.79	1.6386	4706.7	3.2616
-96.536	-3.4655	-12.657	-3600.9	161.52	1.6402	4898.8	3.2616
-96.353	-3.4665	-9.813	-3590.6	162.7	1.6412	4934	3.2617
-96.17	-3.4676	-7.9423	-3578.6	164.36	1.6427	4922.2	3.2618
-95.987	-3.4686	-8.7638	-3578	165.42	1.6437	4985.3	3.2619
-95.804	-3.4696	-9.3277	-3585.9	167.99	1.646	4967	3.2621
-95.621	-3.4706	-6.381	-3587.9	172.09	1.6496	4960.6	3.2622
-95.438	-3.4716	-3.8306	-3592.9	177.94	1.6548	4827.1	3.2624
-95.255	-3.4726	-12.748	-3609.6	185.99	1.6619	5119.3	3.2625
-95.073	-3.4736	-8.5723	-3634.1	194.37	1.6692	4858.5	3.2626
-94.89	-3.4746	-4.2889	-3665.7	199.09	1.6733	4590.9	3.2628
-94.707	-3.4755	-12.851	-3683.3	199.32	1.6735	4875.8	3.263
-94.525	-3.4765	-9.9288	-3674.2	199.8	1.6739	4779.1	3.2632
-94.342	-3.4775	-12.966	-3655.9	199.42	1.6736	5235.7	3.2634
-94.16	-3.4784	-7.2559	-3576.3	199.93	1.674	5278.3	3.2635
-93.977	-3.4793	-6.5901	-3395.7	221.08	1.692	6030.7	3.2637
-93.795	-3.4802	-14.664	-3424.6	268.71	1.731	6119	3.2638
-93.613	-3.4812	-1.3766	-3599.2	300.24	1.7557	5151	3.264
-93.43	-3.4821	-9.9013	-3644.3	313.41	1.7657	5037.6	3.2642
-93.248	-3.4829	-9.0846	-3658.6	319.01	1.7699	4814.9	3.2644
-93.066	-3.4838	-14.703	-3659.5	322.48	1.7725	5076.2	3.2646
-92.884	-3.4847	-11.694	-3657.5	327.64	1.7764	5058.4	3.2648
-92.702	-3.4856	-10.736	-3647.6	333.66	1.7809	5037.2	3.2649
-92.52	-3.4864	-11.239	-3626.6	338.8	1.7846	5084	3.2651
-92.338	-3.4873	-12.298	-3626.2	339.49	1.7852	5359.3	3.2653
-92.156	-3.4881	-7.8666	-3648.6	336.72	1.7831	5083.2	3.2654
-91.974	-3.489	-11.641	-3672.7	336.29	1.7828	5236.5	3.2656
-91.792	-3.4898	-11.657	-3694.4	348.57	1.7918	5109.8	3.2658
-91.61	-3.4906	-12.436	-3704.2	367.87	1.8057	5098.3	3.266
-91.428	-3.4914	-13.945	-3694.4	379.3	1.8138	5228.1	3.2663
-91.247	-3.4922	-19.003	-3665.2	374.36	1.8103	5841.3	3.2667
-91.065	-3.493	-13.475	-3619.6	361.86	1.8014	5850.7	3.267
-90.883	-3.4937	-7.1257	-3546.9	381.93	1.8156	5921.9	3.2673
-90.702	-3.4945	-7.5753	-3483.1	383.6	1.8168	6266	3.2676
-90.52	-3.4953	-5.9787	-3469.7	354.18	1.7959	6390.6	3.2679
-90.338	-3.496	-6.4621	-3450.1	309.86	1.763	6662.3	3.2682
-90.157	-3.4968	-8.5711	-3442.2	293.29	1.7503	7173.8	3.2685
-89.975	-3.4975	-8.1295	-3418.3	292.59	1.7498	7173.6	3.2688
-89.794	-3.4982	-5.3101	-3439.7	295.52	1.752	7014	3.269
-89.613	-3.4989	-9.0029	-3466.9	299.23	1.7549	7166.7	3.269
-89.431	-3.4996	-9.4048	-3485.1	304.02	1.7586	7080.7	3.269
-89.25	-3.5003	-14.484	-3495	307.85	1.7615	7236.7	3.2691
-89.069	-3.501	-10.971	-3487.8	308.43	1.7619	7115.5	3.2691
-88.887	-3.5017	-17.757	-3483.7	311.06	1.7639	7514.5	3.2691
-88.706	-3.5024	-18.159	-3483.5	317.86	1.7691	7533.7	3.2691
-88.525	-3.503	-18.194	-3492.4	324.55	1.7741	7397.8	3.2692
-88.344	-3.5037	-14.037	-3509.9	332.14	1.7797	7124.3	3.2692
-88.163	-3.5043	-13.577	-3503.7	339.27	1.785	7183.2	3.2692
-87.982	-3.505	-10.789	-3488.4	346.51	1.7903	7120.3	3.2693
-87.801	-3.5056	-8.9026	-3452.2	344.95	1.7892	7321.6	3.2693
-87.62	-3.5062	-8.8568	-3460.2	340.96	1.7862	7305.9	3.2694
-87.439	-3.5068	-10.433	-3438.4	338.66	1.7845	7378.4	3.2695
-87.258	-3.5074	-8.5457	-3409.4	337.48	1.7837	7469.7	3.2697
-87.077	-3.508	-4.5747	-3400	337.59	1.7838	7363	3.2699
-86.896	-3.5086	-10.499	-3382.3	341.46	1.7866	7897.7	3.2702
-86.715	-3.5091	-6.4773	-3355.5	347.12	1.7907	7732.3	3.2704
-86.534	-3.5097	-2.4864	-3339.6	355.67	1.7969	7741.8	3.2706
-86.353	-3.5103	-6.7881	-3336.5	363.69	1.8027	8080.2	3.2712
-86.172	-3.5108	1.4735	-3343.1	368.33	1.806	7750.5	3.2718
-85.992	-3.5113	0.17528	-3358.3	363.41	1.8025	7688.3	3.2722
-85.811	-3.5119	-8.1753	-3374.6	355.21	1.7966	8244.9	3.2726
-85.63	-3.5124	-7.4091	-3382.7	349.49	1.7925	8286.8	3.2728
-85.45	-3.5129	-9.3621	-3381.8	346.33	1.7902	8421.7	3.2729
-85.269	-3.5134	-4.5468	-3376.3	344.7	1.789	8300.7	3.2731
-85.088	-3.5139	-6.4674	-3364.2	346.51	1.7903	8365.8	3.2734
-84.908	-3.5144	-8.1399	-3341.1	349.43	1.7924	8698.3	3.2739
-84.727	-3.5149	-5.2031	-3310.6	354.01	1.7957	8810.1	3.2742
-84.547	-3.5153	-3.5748	-3280.5	359.29	1.7995	8883.4	3.2743
-84.366	-3.5158	-3.1478	-3252.2	365.75	1.8042	9164.9	3.2744
-84.186	-3.5162	-3.877	-3228.9	373.4	1.8096	9336.3	3.2745
-84.005	-3.5167	-3.9869	-3199.8	382.6	1.8161	9514.2	3.2746
-83.825	-3.5171	3.9366	-3103.6	397.6	1.8265	9589.4	3.2747
-83.644	-3.5175	9.283	-3011.6	412.89	1.8369	9844.5	3.2749
-83.464	-3.5179	13.072	-2993.3	420	1.8417	9739.6	3.275
-83.283	-3.5183	19.559	-2957.7	418.26	1.8405	9540.4	3.2752
-83.103	-3.5187	19.055	-2835.2	410.73	1.8355	10280	3.2753
-82.923	-3.5191	18.993	-2818.4	394.2	1.8241	10715	3.2754
-82.742	-3.5195	2.8013	-3007.9	367.71	1.8056	10918	3.2755
-82.562	-3.5199	-24.751	-3363	346.35	1.7902	10610	3.2756
-82.382	-3.5202	-25.022	-3572	345.38	1.7895	9158.8	3.2759
-82.201	-3.5206	-30.381	-3742.8	336.25	1.7828	8110.8	3.276
-82.021	-3.5209	-48.747	-4215	334.95	1.7818	6411.9	3.2759
-81.841	-3.5213	-90.179	-4451.4	341.08	1.7863	7241.3	3.2758
-81.661	-3.5216	-111.15	-3572	346.31	1.7901	12776	3.2759
-81.48	-3.5219	-45.659	-1826.8	350.61	1.7933	20911	3.2888
-81.3	-3.5222	2.7158	-635.7	352.34	1.7945	27156	3.2972
-81.12	-3.5225	-23.987	-175.71	353.48	1.7954	33113	3.2993
-80.94	-3.5228	-84.046	-185.89	354.11	1.7958	38158	3.3
-80.76	-3.5231	-100.61	-38.599	648.41	1.9774	38977	3.3002
-80.58	-3.5234	-91.399	20.124	1419.3	2.2568	36442	3.3002
-80.399	-3.5236	-63.472	1.6154	1945.7	2.3597	32572	3.3001
-80.219	-3.5239	-53.978	40.63	2074.1	2.3787	30736	3.3001
-80.039	-3.5241	-36.598	43.147	2033.7	2.373	29351	3.3001
-79.859	-3.5244	-19.492	211.48	1952.8	2.3608	29975	3.3
-79.679	-3.5246	95.281	2286.6	1846	2.3436	42058	3.3
-79.499	-3.5248	242.69	3315	1728	2.3227	42238	3.3
-79.319	-3.525	12.507	1810.2	1614.9	2.3006	45501	3.3
-79.139	-3.5253	130.95	2876.1	1528.2	2.2821	50657	3.3
-78.959	-3.5254	-6.7624	1539.6	1490.9	2.2737	42728	3.3
-78.779	-3.5256	161.35	2275	1526	2.2816	40983	3.3
-78.599	-3.5258	-4.0593	1032	1656.3	2.3089	41537	3.3
-78.419	-3.526	62.347	964.17	1899.7	2.3525	32106	3.3
-78.239	-3.5261	50.845	1011.1	2253.7	2.4023	30912	3.3
-78.059	-3.5263	-1.8245	481.86	2710.3	2.4499	30491	3.3
-77.879	-3.5264	-53.763	479.62	3262	2.4912	34191	3.3
-77.699	-3.5266	-73.83	506.92	3900.9	2.525	34884	3.3
-77.519	-3.5267	-87.972	237.34	4611.2	2.5519	32455	3.3
-77.339	-3.5268	-85.688	271.27	5343.9	2.5722	31836	3.3
-77.159	-3.5269	-87.156	260.09	6042	2.5869	31437	3.3
-76.979	-3.527	-69.959	279.11	6648.4	2.5972	29590	3.3
-76.799	-3.5271	-42.169	230.14	7106.1	2.6039	26291	3.3
-76.619	-3.5272	-16.913	220.98	7372.1	2.6073	23949	3.3
-76.439	-3.5273	-20.537	210.35	7459.9	2.6084	24322	3.3
-76.259	-3.5273	-23.876	203.23	7397	2.6076	25147	3.3
-76.08	-3.5274	-16.859	201.18	7211.1	2.6053	24924	3.3
-75.9	-3.5274	-20.658	190.12	6929.7	2.6014	25655	3.3
-75.72	-3.5275	-24.782	181.7	6579.4	2.5962	26589	3.3
-75.54	-3.5275	-23.897	174.53	6183.1	2.5895	27173	3.3
-75.36	-3.5275	-25.207	166	5762.8	2.5815	27747	3.3
-75.18	-3.5275	-13.104	167.53	5340.5	2.5721	27588	3.3
-75	-3.5276	0.33	168.3	4938.1	2.5617	27309	3.3
-74.82	-3.5275	9.9319	154.18	4573.1	2.5506	27081	3.3
-74.64	-3.5275	20.47	144.03	4244.9	2.5391	26806	3.3
-74.46	-3.5275	25.953	141.26	3948.2	2.5271	26813	3.3
-74.28	-3.5275	30.599	139.51	3677.9	2.5145	27091	3.3
-74.1	-3.5274	32.051	135.96	3428.9	2.5012	27432	3.3
-73.92	-3.5274	44.53	131.47	3196.6	2.487	26853	3.3
-73.741	-3.5273	49.677	117.68	2978.8	2.4718	26384	3.3
-73.561	-3.5273	56.959	109	2773.8	2.4554	26018	3.3
-73.381	-3.5272	55.68	107.96	2580	2.4378	26308	3.3
-73.201	-3.5271	47.803	107	2395.8	2.4188	27302	3.3
-73.021	-3.527	30.85	104.37	2220.1	2.3981	28888	3.3
-72.841	-3.5269	21.366	104.05	2053.7	2.3758	29875	3.3
-72.661	-3.5268	11.725	104.08	1898.1	2.3522	31047	3.3
-72.481	-3.5267	13.852	102.01	1754.4	2.3276	30869	3.3
-72.301	-3.5266	27.068	101	1624.2	2.3025	30059	3.3
-72.121	-3.5264	33.75	100	1508.3	2.2777	29759	3.3
-71.941	-3.5263	39.106	100	1406.4	2.2537	29593	3.3
-71.761	-3.5261	40.32	97.987	1317.8	2.2308	29585	3.3
-71.581	-3.526	44.79	97.808	1241.6	2.2097	29406	3.3
-71.401	-3.5258	42.793	100	1177.1	2.1905	29713	3.3
-71.221	-3.5256	43.484	100.99	1123.5	2.1737	29672	3.3
-71.041	-3.5254	36.464	93.966	1079.8	2.1593	30233	3.3
-70.861	-3.5253	30.388	99.994	1044.9	2.1473	30782	3.3
-70.681	-3.525	26.063	98.002	1017.8	2.1378	31072	3.3
-70.501	-3.5248	21.97	93.602	997.53	2.1305	31395	3.3
-70.321	-3.5246	22.55	99.437	983.03	2.1251	31425	3.3
-70.141	-3.5244	24.392	101	973.78	2.1217	31247	3.3
-69.961	-3.5241	25.358	99.99	969.35	2.12	31186	3.3
-69.781	-3.5239	20.017	98.436	969.28	2.12	31668	3.3
-69.601	-3.5236	17.244	93.083	973.13	2.1214	31787	3.3
-69.42	-3.5234	24.084	79.995	980.6	2.1242	30902	3.3
-69.24	-3.5231	18.219	73.678	991.96	2.1284	31239	3.3
-69.06	-3.5228	15.3	65.493	1007.6	2.1341	31325	3.3
-68.88	-3.5225	10.908	70.217	1028	2.1414	31493	3.3
-68.7	-3.5222	9.0176	95.234	1053.5	2.1503	31731	3.3
-68.52	-3.5219	1.844	94.53	1084.5	2.1609	32096	3.3
-68.339	-3.5216	-3.0642	77.607	1120.7	2.1728	32202	3.3
-68.159	-3.5213	-3.9383	70.004	1161.9	2.1858	32014	3.3
-67.979	-3.5209	-7.3439	69.622	1207.8	2.1998	32220	3.3
-67.799	-3.5206	-9.2013	66.287	1258	2.2144	32319	3.3
-67.618	-3.5202	-10.845	99.799	1312.5	2.2294	32531	3.3
-67.438	-3.5199	-21.124	73.005	1372.4	2.2451	33135	3.3
-67.258	-3.5195	-17.88	98	1439	2.2616	33115	3.3
-67.077	-3.5191	-15.372	85.011	1513.4	2.2788	32663	3.3
-66.897	-3.5187	-7.7735	91.046	1597.1	2.2969	31990	3.3
-66.717	-3.5183	-1.7941	97.947	1690.3	2.3156	31477	3.3
-66.536	-3.5179	-0.41078	91.638	1788.6	2.3337	31313	3.3
-66.356	-3.5175	3.2175	76.192	1886.7	2.3503	30604	3.3
-66.175	-3.5171	4.1763	63.28	1979.3	2.3649	30318	3.3
-65.995	-3.5167	6.5083	57.394	2061	2.3769	30018	3.3
-65.814	-3.5162	8.3489	54.068	2127.8	2.3861	29694	3.3
-65.634	-3.5158	8.1476	53.001	2179.9	2.393	29628	3.3
-65.453	-3.5153	7.9372	51.997	2219.2	2.398	29614	3.3
-65.273	-3.5149	7.2552	51.148	2247.3	2.4015	29528	3.3
-65.092	-3.5144	8.8824	50.472	2265.8	2.4037	29362	3.3
-64.912	-3.5139	-1.9233	48.096	2276.3	2.405	29981	3.3
-64.731	-3.5134	-0.68214	44.009	2280.6	2.4055	29895	3.3
-64.55	-3.5129	-1.0043	43.012	2280.3	2.4055	29893	3.3
-64.37	-3.5124	-12.98	42.471	2276.9	2.4051	30766	3.3
-64.189	-3.5119	-13.832	40.383	2272.2	2.4045	30798	3.3
-64.008	-3.5113	-17.901	40.001	2267.3	2.4039	31071	3.3
-63.828	-3.5108	-21.513	41	2261.3	2.4032	31411	3.3
-63.647	-3.5103	-22.66	40.083	2252.7	2.4022	31405	3.3
-63.466	-3.5097	-23.572	38.042	2240.3	2.4006	31520	3.3
-63.285	-3.5091	-25.066	37	2222.6	2.3984	31544	3.3
-63.104	-3.5086	-23.249	36.001	2198.8	2.3954	31411	3.3
-62.923	-3.508	-25.522	35.999	2170.2	2.3917	31608	3.3
-62.742	-3.5074	-30.842	35	2139	2.3876	32158	3.3
-62.561	-3.5068	-30.339	35	2107	2.3833	32179	3.3
-62.38	-3.5062	-28.969	34.805	2076.4	2.379	32144	3.3
-62.199	-3.5056	-29.44	34	2048.9	2.3751	32295	3.3
-62.018	-3.505	-19.786	33.002	2026.3	2.3719	31533	3.3
-61.837	-3.5043	-7.1399	30.997	2010.3	2.3695	30486	3.3
-61.656	-3.5037	5.2214	30.001	2002.4	2.3684	29472	3.3
-61.475	-3.503	3.9148	30	2004.4	2.3687	29594	3.3
-61.294	-3.5024	0.5258	29.095	2017.5	2.3706	29909	3.3
-61.113	-3.5017	-1.6558	28	2042.2	2.3742	30003	3.3
-60.931	-3.501	-9.5572	28	2078.4	2.3793	30581	3.3
-60.75	-3.5003	-14.577	28.995	2126.3	2.3859	30867	3.3
-60.569	-3.4996	-21.375	28.128	2185.9	2.3938	31244	3.3
-60.387	-3.4989	-26.429	24.462	2256.9	2.4027	31597	3.3
-60.206	-3.4982	-30.746	21.882	2337.5	2.4122	31718	3.3
-60.025	-3.4975	-31.259	21.997	2425.6	2.422	31510	3.3
-59.843	-3.4968	-25.442	23.033	2518.9	2.4318	30901	3.3
-59.662	-3.496	-22.074	20.455	2615.4	2.4412	30364	3.3
-59.48	-3.4953	-28.785	20	2712.4	2.4501	30818	3.3
-59.298	-3.4945	-33.064	20	2806.7	2.4582	31024	3.3
-59.117	-3.4937	-31.876	20	2894.5	2.4653	30696	3.3
-58.935	-3.493	-34.078	19.287	2972.2	2.4713	30852	3.3
-58.753	-3.4922	-34.15	20.049	3036	2.476	30870	3.3
-58.572	-3.4914	-29.056	25.388	3082.5	2.4793	30553	3.3
-58.39	-3.4906	-20.952	22.686	3108.9	2.4811	30030	3.3
-58.208	-3.4898	-4.0822	36.573	3112.6	2.4814	28962	3.3
-58.026	-3.489	12.991	38.94	3091	2.4799	27851	3.3
-57.844	-3.4881	35.124	38.985	3041.5	2.4764	26320	3.3
-57.662	-3.4873	47.509	39.852	2963	2.4706	25457	3.3
-57.48	-3.4864	50.201	45.614	2860	2.4626	25588	3.3
-57.298	-3.4856	44.852	56.214	2738.5	2.4524	26223	3.3
-57.116	-3.4847	29.261	49.297	2604.4	2.4402	27626	3.3
-56.934	-3.4838	8.0946	53.798	2463.9	2.4261	29637	3.3
-56.752	-3.4829	-4.5019	51.853	2321.8	2.4104	30637	3.3
-56.57	-3.4821	-21.211	56.966	2179.8	2.393	31961	3.3
-56.387	-3.4812	-27.539	57.748	2038.5	2.3737	32578	3.3
-56.205	-3.4802	-29.073	81.173	1898.6	2.3523	33212	3.3
-56.023	-3.4793	-28.876	92.209	1760.5	2.3287	33575	3.3
-55.84	-3.4784	-28.633	99.194	1625.1	2.3027	33832	3.3
-55.658	-3.4775	-15.035	89.738	1493.5	2.2743	33179	3.3
-55.475	-3.4765	2.2887	101.17	1366.8	2.2437	32506	3.3
-55.293	-3.4755	6.9349	27.623	1246	2.211	30894	3.3
-55.11	-3.4746	29.006	101.42	1132.6	2.1766	30162	3.3
-54.927	-3.4736	15.307	74.629	1027.3	2.1412	31809	3.3
-54.745	-3.4726	16.198	93.893	931.12	2.1054	31909	3.3
-54.562	-3.4716	20.663	79.526	844.51	2.0701	31299	3.3
-54.379	-3.4706	14.731	78.813	768.13	2.0362	31856	3.3
-54.196	-3.4696	10.279	78.209	702.6	2.0049	32441	3.3
-54.013	-3.4686	2.0647	98.122	648.14	1.9772	33425	3.3
-53.83	-3.4676	-3.8147	99.829	603.33	1.9532	33994	3.3
-53.647	-3.4665	-5.974	72.792	566.37	1.9325	33624	3.3
-53.464	-3.4655	-19.496	94.618	535.44	1.9145	34598	3.3
-53.281	-3.4644	-16.441	100	508.74	1.8985	34379	3.3
-53.098	-3.4634	-30.935	100.02	484.66	1.8836	35606	3.3
-52.914	-3.4623	-48.925	101.16	462.54	1.8696	37084	3.3
-52.731	-3.4612	-53.917	172.55	441.9	1.8562	38488	3.3
-52.548	-3.4601	-56.952	154.47	422.28	1.8432	38853	3.3
-52.364	-3.459	-62.983	150.34	403.22	1.8303	38553	3.3
-52.181	-3.4579	-52.607	49.09	384.54	1.8174	36950	3.3
-51.997	-3.4568	-40.79	27.026	367.19	1.8052	35793	3.3
-51.814	-3.4556	-22.638	33.171	352.39	1.7946	34759	3.3
-51.63	-3.4545	-17.53	29.309	341.36	1.7865	34526	3.3
-51.446	-3.4533	-13.901	106.94	335.34	1.7821	35154	3.3
-51.262	-3.4522	-20.288	95.485	335.49	1.7822	35672	3.3
-51.079	-3.451	-15.686	92.357	342.75	1.7875	35324	3.3
-50.895	-3.4498	-15.325	83.591	358	1.7986	35178	3.3
-50.711	-3.4487	-17.353	70.121	382.13	1.8157	35135	3.3
-50.527	-3.4475	-17.064	68.104	416.02	1.839	34978	3.3
-50.343	-3.4463	-15.734	72.548	460.06	1.868	34649	3.3
-50.158	-3.445	-13.637	82.214	512.76	1.9009	34350	3.3
-49.974	-3.4438	-15.99	86.123	572.12	1.9357	34652	3.3
-49.79	-3.4426	-18.14	90.471	636.17	1.9709	34648	3.3
-49.605	-3.4413	-31.09	18.141	702.91	2.0051	34744	3.3
-49.421	-3.4401	-22.853	42.069	770.21	2.0372	34100	3.3
-49.237	-3.4388	-10.679	68.091	835.37	2.0662	33375	3.3
-49.052	-3.4376	-10.405	97.072	895.55	2.0913	33657	3.3
-48.867	-3.4363	6.6731	100.64	947.89	2.1119	31753	3.3
-48.683	-3.435	18.689	81.253	989.54	2.1275	30447	3.3
-48.498	-3.4337	-5.1169	89.555	1018.7	2.1381	32404	3.3
-48.313	-3.4324	-16.362	97.892	1037.8	2.1449	33426	3.3
-48.128	-3.4311	-19.071	100.05	1050.4	2.1492	33524	3.3
-47.943	-3.4297	-15.718	102.55	1059.8	2.1525	33313	3.3
-47.758	-3.4284	-14.16	201.97	1069.7	2.1559	33773	3.3
-47.573	-3.4271	-21.232	270.58	1083.1	2.1604	35197	3.3
-47.388	-3.4257	-22.347	201.99	1102	2.1667	34968	3.3
-47.202	-3.4243	-34.034	32.719	1128.1	2.1752	33392	3.3
-47.017	-3.423	-41.209	5.7305	1163.1	2.1862	33612	3.3
-46.832	-3.4216	-47.199	95.992	1208.7	2.2	34785	3.3
-46.646	-3.4202	-47.489	224.04	1265.5	2.2165	36318	3.3
-46.461	-3.4188	-38.972	220.47	1331.3	2.2344	35943	3.3
-46.275	-3.4174	-42.74	209.83	1402.5	2.2527	35581	3.3
-46.089	-3.4159	-40.65	165.92	1475.9	2.2703	34352	3.3
-45.903	-3.4145	-47.914	132.81	1548.1	2.2865	34706	3.3
-45.718	-3.4131	-50.592	84.002	1616.3	2.3009	34403	3.3
-45.532	-3.4116	-59.428	70.052	1680.4	2.3136	34828	3.3
-45.346	-3.4102	-64.251	65.405	1740.5	2.325	35219	3.3
-45.159	-3.4087	-53.488	24.709	1797	2.3352	33659	3.3
-44.973	-3.4072	-46.547	5.8603	1850.3	2.3443	32516	3.3
-44.787	-3.4057	-56.055	4.4442	1900.5	2.3526	33602	3.3
-44.601	-3.4042	-74.946	62.468	1947.1	2.36	36159	3.3
-44.414	-3.4027	-63.41	31.802	1989.5	2.3664	35018	3.3
-44.228	-3.4012	-38.635	59.094	2027.1	2.372	33204	3.3
-44.041	-3.3997	-23.571	47.541	2059.2	2.3766	32065	3.3
-43.854	-3.3981	-15.447	43.036	2084.7	2.3802	31323	3.3
-43.668	-3.3966	-9.7766	53.556	2100.8	2.3824	31094	3.3
-43.481	-3.395	9.7929	66.739	2104.1	2.3829	29752	3.3
-43.294	-3.3935	26.124	94.716	2091.2	2.3811	28716	3.3
-43.107	-3.3919	23.245	95.517	2059	2.3766	28926	3.3
-42.92	-3.3903	4.7546	79.151	2005.7	2.3689	30525	3.3
-42.732	-3.3887	-15.456	18.889	1936.3	2.3583	31611	3.3
-42.545	-3.3871	-10.496	11.403	1857.5	2.3455	31190	3.3
-42.358	-3.3855	-12.015	5.3692	1775.9	2.3314	31150	3.3
-42.17	-3.3839	-17.713	4.658	1698.3	2.3171	31772	3.3
-41.983	-3.3822	-15.425	16.735	1629.6	2.3036	31942	3.3
-41.795	-3.3806	-22.122	70.527	1568.8	2.291	33519	3.3
-41.607	-3.3789	-18.5	131.45	1513.5	2.2788	34231	3.3
-41.419	-3.3773	14.061	309.51	1460.8	2.2668	33909	3.3
-41.231	-3.3756	17.751	94.203	1408.3	2.2541	31326	3.3
-41.043	-3.3739	7.5796	152.44	1353.9	2.2404	33064	3.3
-40.855	-3.3722	7.8664	207.94	1298.1	2.2255	33081	3.3
-40.667	-3.3705	-2.7851	140.13	1241.8	2.2097	33447	3.3
-40.479	-3.3688	9.4049	145.47	1186.1	2.1933	33560	3.3
-40.29	-3.3671	12.809	150.66	1131.9	2.1764	33033	3.3
-40.102	-3.3653	3.6345	142.01	1080.9	2.1596	33418	3.3
-39.913	-3.3636	-4.8073	57.384	1037.2	2.1447	33985	3.3
-39.725	-3.3618	4.5092	66.87	1005.8	2.1334	33648	3.3
-39.536	-3.3601	19.699	81.308	991.32	2.1282	32671	3.3
-39.347	-3.3583	27.38	68.323	998.72	2.1309	31979	3.2999
-39.158	-3.3565	39.778	25.277	1031.3	2.1426	31216	3.2999
-38.969	-3.3547	42.188	-4.7226	1350.9	2.2396	29475	3.2999
-38.78	-3.3529	59.781	-10.322	1998.4	2.3678	28070	3.3004
-38.59	-3.3511	54.02	-8.3303	1871.9	2.3479	29234	3.3008
-38.401	-3.3493	48.567	-36.265	1543.2	2.2854	30994	3.3025
-38.211	-3.3474	61.272	-136.17	1339.2	2.2365	30318	3.3026
-38.022	-3.3456	-33.211	-835.58	1416.1	2.256	30181	3.3025
-37.832	-3.3437	-24.517	-1700.9	1348.8	2.239	25912	3.3024
-37.642	-3.3419	85.132	-459.18	1357.8	2.2414	26507	3.3023
-37.452	-3.34	128.39	-544.78	1357.5	2.2413	21889	3.3022
-37.262	-3.3381	3.1878	-2080.4	1398	2.2516	21033	3.3021
-37.072	-3.3362	-20.846	-2915.8	1503.1	2.2765	16448	3.302
-36.882	-3.3343	-19.082	-2866.4	1725.6	2.3223	17504	3.3019
-36.692	-3.3324	55.942	-2648.6	2091.6	2.3812	12430	3.3018
-36.501	-3.3305	19.518	-1991.5	2491	2.4289	16948	3.3017
-36.311	-3.3285	5.7685	-2921.8	2754.8	2.4538	14339	3.3016
-36.12	-3.3266	4.922	-3052.4	2935.9	2.4685	12772	3.3015
-35.929	-3.3246	-14.232	-3341.7	3051	2.477	13037	3.3014
-108.58	-3.2041	-4.9397	-3832.8	113.12	1.5953	2332.5	3.2576
-108.39	-3.2056	-1.9109	-3812.2	108.75	1.5911	2315.6	3.2575
-108.2	-3.2072	-1.7866	-3798	103.95	1.5865	2196.3	3.2574
-108.01	-3.2088	-1.2091	-3798.3	99.4	1.5821	2259.2	3.2572
-107.83	-3.2103	-2.4052	-3799.9	95.637	1.5785	2126.5	3.2571
-107.64	-3.2119	-0.7279	-3801.8	91.049	1.574	2301.7	3.2569
-107.45	-3.2134	-7.0989	-3805.5	86.655	1.5697	2475.3	3.2567
-107.26	-3.2149	-18.628	-3811.1	81.705	1.5648	2777.3	3.2565
-107.08	-3.2164	-16.355	-3813.2	77.337	1.5605	2912.2	3.2563
-106.89	-3.2179	-8.968	-3812	72.212	1.5554	2720.6	3.2563
-106.7	-3.2194	-13.972	-3772.7	68.31	1.5515	2980	3.2563
-106.52	-3.2209	3.6647	-3648.9	65.038	1.5482	2935.2	3.2563
-106.33	-3.2224	-1.6845	-3589.8	60.909	1.544	3197.3	3.2562
-106.14	-3.2239	2.853	-3536.3	57.991	1.541	3603.5	3.2562
-105.95	-3.2253	4.2485	-3489.9	54.646	1.5376	3693.3	3.2561
-105.77	-3.2268	4.8619	-3500.1	51.606	1.5345	3458.1	3.256
-105.58	-3.2282	5.4477	-3481.1	48.956	1.5318	3149.7	3.2559
-105.4	-3.2296	6.7556	-3439.3	45.005	1.5277	3481.5	3.2557
-105.21	-3.2311	10.455	-3498.1	42.347	1.525	2796.8	3.2553
-105.02	-3.2325	15.206	-3499.8	38.948	1.5215	2607.3	3.255
-104.84	-3.2339	4.7887	-3511	35.635	1.518	2765.6	3.2547
-104.65	-3.2353	-3.0126	-3494	33.293	1.5156	3329	3.2543
-104.46	-3.2366	3.5205	-3445.3	31.666	1.5139	3246.6	3.2539
-104.28	-3.238	-10.242	-3388.1	29.488	1.5116	3840	3.2535
-104.09	-3.2394	-1.303	-3346.5	27.606	1.5096	3769.5	3.2531
-103.91	-3.2407	-0.52338	-3331.5	25.216	1.5071	3772.7	3.2526
-103.72	-3.2421	-1.7194	-3268.2	23.155	1.5049	4104.9	3.2523
-103.54	-3.2434	-6.1718	-3230	21.387	1.503	4499.8	3.2519
-103.35	-3.2448	-5.0696	-3192.5	19.167	1.5006	4574.7	3.2514
-103.16	-3.2461	-5.6787	-3160.3	16.636	1.4979	4615.7	3.2509
-102.98	-3.2474	-4.7052	-3124.7	13.786	1.4949	4738.2	3.2505
-102.79	-3.2487	-6.0479	-3080.4	12.961	1.494	5073.6	3.2499
-102.61	-3.25	0.35922	-3059.6	12.923	1.494	4659.2	3.2495
-102.42	-3.2513	-3.5667	-3239.6	12.906	1.494	4002.1	3.2497
-102.24	-3.2526	-4.7135	-3290.7	12.301	1.4933	3769.7	3.2501
-102.05	-3.2538	-0.37422	-3321.6	11.956	1.4929	3554.2	3.2506
-101.87	-3.2551	-1.1114	-3345.8	15.864	1.4971	3396.3	3.251
-101.68	-3.2563	-4.5603	-3374.5	25.506	1.5074	3409.5	3.2515
-101.5	-3.2576	-0.9784	-3399.4	36.125	1.5185	3319.2	3.252
-101.31	-3.2588	-7.1037	-3403.9	43.727	1.5264	3400.8	3.2524
-101.13	-3.26	-6.5797	-3396.1	51.229	1.5341	3615.6	3.2528
-100.94	-3.2612	-5.4709	-3399.7	58.322	1.5414	3643.6	3.2532
-100.76	-3.2624	-2.7521	-3424.1	63.34	1.5465	3402.9	3.2536
-100.58	-3.2636	1.0909	-3460	68.824	1.552	3277.3	3.2539
-100.39	-3.2648	-7.0053	-3491.8	72.674	1.5558	3444.1	3.2543
-100.21	-3.266	0.47001	-3511.8	77.23	1.5604	3062.8	3.2546
-100.02	-3.2672	-1.4781	-3537	80.384	1.5635	3152.7	3.255
-99.838	-3.2683	-4.1494	-3550.3	84.275	1.5674	3234.6	3.2552
-99.654	-3.2695	-3.2357	-3558.3	87.681	1.5707	3279.6	3.2556
-99.47	-3.2706	-5.8	-3562.3	90.413	1.5734	3543.7	3.2558
-99.286	-3.2718	-4.2045	-3563	93.756	1.5767	3645.2	3.2563
-99.102	-3.2729	-4.5825	-3561.2	96.216	1.5791	3590.2	3.2566
-98.918	-3.274	-7.4469	-3558.3	99.192	1.5819	3959.8	3.2572
-98.734	-3.2751	-7.1335	-3557.6	105.18	1.5877	4019.9	3.2578
-98.55	-3.2762	-10.528	-3561.8	112.39	1.5946	4241.8	3.2584
-98.367	-3.2773	-9.9819	-3580.9	120.38	1.6022	4221.7	3.2589
-98.183	-3.2784	-10.487	-3602.2	128.78	1.6101	4252.7	3.2595
-98	-3.2795	-10.232	-3612	134.92	1.6158	4328.9	3.26
-97.816	-3.2805	-14.461	-3607.8	142.28	1.6226	4493.1	3.2605
-97.633	-3.2816	-10.939	-3607.3	147.9	1.6278	4593.2	3.2611
-97.449	-3.2826	-7.828	-3603	153.32	1.6328	4583.1	3.2614
-97.266	-3.2837	-9.1822	-3623.9	160.12	1.6389	4444.5	3.2614
-97.082	-3.2847	-5.3409	-3626.5	163.99	1.6424	4303	3.2615
-96.899	-3.2857	-8.8603	-3624	168.73	1.6466	4418.1	3.2615
-96.716	-3.2867	-3.1464	-3617.5	171.6	1.6492	4337.7	3.2616
-96.533	-3.2877	-4.4035	-3613.1	172.94	1.6504	4412.4	3.2616
-96.35	-3.2887	-10.521	-3606.5	175.06	1.6523	4653.5	3.2618
-96.167	-3.2897	-7.4534	-3599.1	176.13	1.6532	4774.7	3.2618
-95.984	-3.2907	-9.1633	-3598.3	177.71	1.6546	4825.7	3.262
-95.801	-3.2917	-10.211	-3602.3	179.08	1.6558	4988.7	3.2621
-95.618	-3.2926	-11.091	-3603.3	181.46	1.6579	5019.2	3.2622
-95.435	-3.2936	-12.721	-3604	186.84	1.6627	5104.1	3.2624
-95.253	-3.2945	-10.209	-3603.2	191.88	1.6671	5088.3	3.2625
-95.07	-3.2954	-9.252	-3592.5	199.28	1.6735	5105.5	3.2626
-94.887	-3.2964	-11.936	-3597.6	201.91	1.6757	5330.6	3.2628
-94.705	-3.2973	-5.8454	-3627.3	202.82	1.6765	4875.6	3.263
-94.522	-3.2982	-12.147	-3624.1	204.39	1.6779	5008.9	3.2632
-94.34	-3.2991	-9.9379	-3594.7	203.28	1.6769	5294.6	3.2634
-94.157	-3.3	-6.311	-3544.8	207.29	1.6803	5425	3.2636
-93.975	-3.3009	-13.329	-3518.8	239.18	1.7071	5913.7	3.2638
-93.792	-3.3017	-3.5898	-3518.2	288.21	1.7464	5600.1	3.2639
-93.61	-3.3026	-10.413	-3570.7	310.57	1.7636	5443.4	3.2641
-93.428	-3.3034	-5.1245	-3598.9	321.59	1.7719	4901.5	3.2643
-93.246	-3.3043	-11.45	-3598.8	332.39	1.7799	4945.5	3.2645
-93.063	-3.3051	-6.0087	-3591.2	340.97	1.7862	5144.6	3.2647
-92.881	-3.306	-12.451	-3602.7	348.71	1.7919	5277	3.2648
-92.699	-3.3068	-12.404	-3605.6	355.86	1.7971	5362.5	3.265
-92.517	-3.3076	-7.5869	-3593	361.03	1.8008	5266.9	3.2651
-92.335	-3.3084	-8.4066	-3580.9	364.54	1.8033	5423.7	3.2653
-92.153	-3.3092	-8.0346	-3592.4	365.48	1.804	5255.4	3.2654
-91.971	-3.31	-14.029	-3607.2	367.29	1.8053	5503	3.2656
-91.79	-3.3108	-12.167	-3621.3	373.09	1.8094	5394.6	3.2658
-91.608	-3.3115	-12.142	-3623.4	381.53	1.8153	5328.8	3.266
-91.426	-3.3123	-9.9072	-3623.1	388.91	1.8205	5301.2	3.2664
-91.244	-3.3131	-15.737	-3616.8	393.79	1.8239	5718.1	3.2667
-91.063	-3.3138	-11.19	-3566.4	409.12	1.8344	5881.3	3.2671
-90.881	-3.3145	-11.58	-3479.3	442.79	1.8568	6355	3.2674
-90.699	-3.3153	-13.88	-3419.2	444.83	1.8582	6869.7	3.2677
-90.518	-3.316	-12.631	-3397.3	422.22	1.8432	7017.7	3.2679
-90.336	-3.3167	-3.7549	-3353.5	352.27	1.7945	7288.8	3.2682
-90.155	-3.3174	-6.0282	-3306.1	301.88	1.7569	7508.8	3.2685
-89.973	-3.3181	-0.77314	-3305.7	295.56	1.7521	7598	3.2688
-89.792	-3.3188	-12.46	-3379.7	298.68	1.7545	7753	3.2689
-89.611	-3.3195	-12.07	-3413.7	306.54	1.7605	7571	3.2689
-89.429	-3.3201	-10.14	-3422.2	315.72	1.7675	7376.3	3.2689
-89.248	-3.3208	-11.094	-3466.2	320.91	1.7714	7162.5	3.2689
-89.067	-3.3214	-11.45	-3474.7	323.56	1.7733	6999.6	3.2689
-88.885	-3.3221	-13.743	-3479.1	326.68	1.7757	7153.8	3.2689
-88.704	-3.3227	-12.736	-3481.8	330.98	1.7789	7150	3.269
-88.523	-3.3233	-13.818	-3479	336.89	1.7832	6917.4	3.269
-88.342	-3.324	-3.3093	-3455	342	1.787	6705.3	3.269
-88.161	-3.3246	-7.4623	-3408	348.4	1.7917	6990.7	3.269
-87.98	-3.3252	-15.148	-3389.3	352.95	1.795	7604.7	3.269
-87.799	-3.3258	-11.792	-3362	356.99	1.7979	7775.3	3.2691
-87.618	-3.3263	-5.5038	-3351.6	359.03	1.7994	7462.5	3.2691
-87.437	-3.3269	-4.3369	-3328.9	355.45	1.7968	7508.6	3.2692
-87.256	-3.3275	-7.1512	-3304	351.31	1.7938	8024.8	3.2693
-87.075	-3.3281	-7.3225	-3302.8	349.44	1.7924	7952.8	3.2693
-86.894	-3.3286	-6.8537	-3300.4	351.7	1.7941	7918.4	3.2694
-86.713	-3.3291	-2.9817	-3307.3	356.94	1.7979	7734.9	3.2695
-86.532	-3.3297	-2.6684	-3315	364.56	1.8033	7693.3	3.2697
-86.352	-3.3302	-2.8037	-3326.5	375.73	1.8112	7725.3	3.27
-86.171	-3.3307	-12.555	-3340.8	384.34	1.8173	8043.5	3.2704
-85.99	-3.3312	-4.0051	-3357.2	377.91	1.8128	7750.8	3.2706
-85.809	-3.3317	-6.2236	-3371.5	369.81	1.8071	7751.8	3.2708
-85.629	-3.3322	-3.3206	-3377.5	363.67	1.8027	7599.9	3.2708
-85.448	-3.3327	-6.229	-3376.7	360.96	1.8007	7938.3	3.271
-85.267	-3.3332	-5.1265	-3368.9	359.38	1.7996	7918.4	3.2713
-85.087	-3.3337	-1.1735	-3353.1	360.36	1.8003	7899.4	3.2716
-84.906	-3.3341	-6.8423	-3329.5	362.23	1.8016	8619.6	3.2734
-84.726	-3.3346	-3.4578	-3302.2	365.17	1.8038	8759.1	3.2738
-84.545	-3.335	-5.3419	-3273	369.59	1.8069	8933	3.274
-84.365	-3.3354	-6.7208	-3244.5	375.69	1.8112	9126	3.2739
-84.184	-3.3359	-2.5582	-3223.5	387.5	1.8195	9213.8	3.2743
-84.004	-3.3363	-5.636	-3198.7	415.56	1.8387	9328.5	3.2745
-83.823	-3.3367	0.94937	-3131.3	448.48	1.8605	9519.8	3.2747
-83.643	-3.3371	3.6607	-3070.5	466.37	1.8721	9820.1	3.2749
-83.463	-3.3375	3.5406	-3031.5	460.96	1.8686	9877.3	3.275
-83.282	-3.3379	11.644	-3004.2	443.75	1.8575	9618.5	3.2751
-83.102	-3.3382	16.913	-2957.6	426.28	1.8459	9703.1	3.2752
-82.921	-3.3386	20.867	-2858.1	401.5	1.8292	10248	3.2754
-82.741	-3.339	23.098	-2810.7	363.02	1.8022	10502	3.2755
-82.561	-3.3393	21.312	-2817.6	314.74	1.7667	10881	3.2757
-82.381	-3.3397	-4.0782	-3254.3	271.53	1.7332	10185	3.2759
-82.2	-3.34	-31.513	-3568.1	285.25	1.744	9278.4	3.2761
-82.02	-3.3403	-47.913	-3837.4	319.14	1.77	8731.6	3.2762
-81.84	-3.3406	-81.104	-4389.6	337.27	1.7835	6601.4	3.2763
-81.66	-3.341	-113.16	-4045.6	347.68	1.7911	10167	3.2762
-81.48	-3.3413	-43.087	-2236.5	351.15	1.7937	20081	3.2986
-81.299	-3.3416	-45.044	-1116.4	353.69	1.7955	28292	3.3
-81.119	-3.3418	-80.704	-373.78	354.42	1.796	37044	3.3
-80.939	-3.3421	-117.53	-204.7	354.7	1.7962	41333	3.3
-80.759	-3.3424	-133.97	-32.733	502.08	1.8944	42915	3.3
-80.579	-3.3426	-120.96	-1.9262	1204.7	2.1989	40299	3.3
-80.399	-3.3429	-107.13	-3.8112	1902.7	2.3529	36876	3.3
-80.219	-3.3431	-74.889	0.69675	2063.5	2.3772	32367	3.3
-80.039	-3.3434	-74.859	0.11848	2204.4	2.3961	30837	3.3
-79.859	-3.3436	-68.749	88.229	2163.3	2.3908	30823	3.3
-79.678	-3.3438	-61.734	471.79	2042.4	2.3742	36183	3.3
-79.498	-3.344	-55.552	1630.1	1902.5	2.3529	46036	3.3
-79.318	-3.3442	-84.742	1244	1760.6	2.3287	46138	3.3
-79.138	-3.3444	144.11	2642.4	1640.3	2.3057	50585	3.3
-78.958	-3.3446	235.28	2670.8	1566.4	2.2904	42636	3.3
-78.778	-3.3448	94.862	2285.6	1564.2	2.29	46745	3.3
-78.598	-3.345	-46.044	1766.1	1658.5	2.3094	49916	3.3
-78.418	-3.3451	7.5924	833.57	1869	2.3474	32056	3.3
-78.238	-3.3453	56.219	865.76	2192.6	2.3946	27205	3.3
-78.059	-3.3454	84.767	718.02	2620.9	2.4417	27216	3.3
-77.879	-3.3455	-67.553	454.53	3145.4	2.4836	34910	3.3
-77.699	-3.3457	-83.397	443.78	3757.7	2.5184	35639	3.3
-77.519	-3.3458	-105.99	257.36	4441.2	2.5462	34862	3.3
-77.339	-3.3459	-113.83	290.21	5147.2	2.5673	35140	3.3
-77.159	-3.346	-108.72	285.24	5818.9	2.5826	34120	3.3
-76.979	-3.3461	-80.898	263.82	6399.5	2.5932	30992	3.3
-76.799	-3.3462	-51.733	241.95	6832.1	2.6	27761	3.3
-76.619	-3.3463	-27.887	239.51	7074.3	2.6034	25701	3.3
-76.439	-3.3463	-21.492	216.73	7140.5	2.6043	25181	3.3
-76.259	-3.3464	-19.096	213.71	7059.7	2.6032	25392	3.3
-76.079	-3.3465	-13.604	200.85	6860.5	2.6004	25347	3.3
-75.899	-3.3465	-14.595	193.76	6571.9	2.596	25784	3.3
-75.72	-3.3465	-3.4122	182.72	6221.3	2.5902	25307	3.3
-75.54	-3.3466	3.5673	172.44	5831	2.5828	25351	3.3
-75.36	-3.3466	-1.5931	168.6	5421.9	2.574	26410	3.3
-75.18	-3.3466	1.6233	162.79	5014.9	2.5638	27060	3.3
-75	-3.3466	4.5546	155.93	4631.1	2.5525	27368	3.3
-74.82	-3.3466	17.622	150.87	4286.8	2.5407	26918	3.3
-74.64	-3.3466	25.387	147.15	3981	2.5285	26753	3.3
-74.46	-3.3466	36.146	144.04	3707.7	2.516	26640	3.3
-74.28	-3.3465	34.429	139.97	3461.3	2.503	27061	3.3
-74.101	-3.3465	37.036	140.74	3236.2	2.4895	27526	3.3
-73.921	-3.3465	39.725	136.48	3027.2	2.4753	27339	3.3
-73.741	-3.3464	48.088	123.73	2832.2	2.4603	26838	3.3
-73.561	-3.3463	54.053	114.98	2649.6	2.4444	26575	3.3
-73.381	-3.3463	48.942	113	2477.9	2.4276	27168	3.3
-73.201	-3.3462	36.51	113.88	2315.5	2.4097	28437	3.3
-73.021	-3.3461	23.99	110.79	2161.4	2.3906	29443	3.3
-72.841	-3.346	19.227	105.78	2015.9	2.3704	30124	3.3
-72.661	-3.3459	9.5618	103.37	1879.7	2.3492	31045	3.3
-72.481	-3.3458	17.807	101.99	1753.6	2.3274	30670	3.3
-72.301	-3.3457	24.894	100.85	1638.3	2.3054	30179	3.3
-72.121	-3.3455	28.679	101.01	1534.4	2.2835	30047	3.3
-71.941	-3.3454	41.469	99.973	1441.6	2.2622	29081	3.3
-71.762	-3.3453	49.851	98.002	1359.1	2.2417	28535	3.3
-71.582	-3.3451	50.928	98.982	1286.5	2.2223	28656	3.3
-71.402	-3.345	44.022	100	1223	2.2043	29260	3.3
-71.222	-3.3448	41.299	99.91	1168.2	2.1878	29598	3.3
-71.042	-3.3446	34.045	99.974	1121.2	2.173	30270	3.3
-70.862	-3.3444	23.237	99.999	1081.4	2.1598	31309	3.3
-70.682	-3.3442	21.97	100	1047.8	2.1484	31484	3.3
-70.502	-3.344	22.046	100	1019.9	2.1385	31476	3.3
-70.322	-3.3438	21.949	101.69	996.88	2.1302	31431	3.3
-70.141	-3.3436	24.73	98.007	978.49	2.1234	31189	3.3
-69.961	-3.3434	25.878	99.171	964.49	2.1182	31012	3.3
-69.781	-3.3431	23.306	100.04	954.66	2.1145	31470	3.3
-69.601	-3.3429	16.38	96.287	948.8	2.1122	31904	3.3
-69.421	-3.3426	24.127	86.599	946.79	2.1115	31120	3.3
-69.241	-3.3424	25.74	77.301	948.97	2.1123	30699	3.3
-69.061	-3.3421	21.373	75.884	955.82	2.1149	30895	3.3
-68.881	-3.3418	13.589	74.605	967.78	2.1194	31557	3.3
-68.701	-3.3416	0.044376	66.005	985.32	2.126	32336	3.3
-68.52	-3.3413	-5.6981	67.071	1008.8	2.1345	32634	3.3
-68.34	-3.341	-5.8253	68	1037.9	2.1449	32341	3.3
-68.16	-3.3406	-7.3709	68.003	1072.3	2.1568	32456	3.3
-67.98	-3.3403	-16.256	67.13	1111.8	2.1699	33157	3.3
-67.8	-3.34	-17.358	95.659	1155.9	2.184	33414	3.3
-67.619	-3.3397	-14.874	80.803	1204.4	2.1988	33002	3.3
-67.439	-3.3393	-20.043	68.684	1258.2	2.2144	33151	3.3
-67.259	-3.339	-13.465	98.822	1318	2.2309	32944	3.3
-67.079	-3.3386	-9.4972	77.815	1384.9	2.2483	32287	3.3
-66.898	-3.3382	-4.4052	88.826	1459.5	2.2665	31884	3.3
-66.718	-3.3379	1.1643	96.375	1542.1	2.2852	31516	3.3
-66.537	-3.3375	2.3624	96.618	1629.3	2.3035	31440	3.3
-66.357	-3.3371	3.8969	78.716	1716.6	2.3206	30865	3.3
-66.177	-3.3367	5.4318	64.203	1799.9	2.3357	30543	3.3
-65.996	-3.3363	7.461	58.02	1874.9	2.3484	30143	3.3
-65.816	-3.3359	9.4917	54.888	1938.3	2.3586	29827	3.3
-65.635	-3.3354	8.103	51.94	1989.8	2.3665	29916	3.3
-65.455	-3.335	9.9406	50.648	2030.3	2.3725	29645	3.3
-65.274	-3.3346	7.0064	48.951	2060.7	2.3768	29740	3.3
-65.094	-3.3341	9.3996	47.998	2081.6	2.3798	29499	3.3
-64.913	-3.3337	5.7061	45.212	2094.1	2.3815	29793	3.3
-64.733	-3.3332	-7.0197	44	2099.9	2.3823	30599	3.3
-64.552	-3.3327	-9.7683	43.409	2100.8	2.3824	30797	3.3
-64.371	-3.3322	-12.41	42	2098.7	2.3821	31117	3.3
-64.191	-3.3317	-14.906	40.727	2095.5	2.3817	31166	3.3
-64.01	-3.3312	-17.494	40	2092.5	2.3813	31331	3.3
-63.829	-3.3307	-19.695	39.004	2088.8	2.3808	31564	3.3
-63.648	-3.3302	-20.108	38	2083	2.38	31448	3.3
-63.468	-3.3297	-18.645	38.993	2073.6	2.3786	31385	3.3
-63.287	-3.3291	-15.416	38.026	2059.1	2.3766	31003	3.3
-63.106	-3.3286	-13.362	36.019	2038.8	2.3737	30848	3.3
-62.925	-3.3281	-14.781	36	2013.9	2.3701	30991	3.3
-62.744	-3.3275	-21.427	35.002	1986.6	2.366	31595	3.3
-62.563	-3.3269	-25.186	35	1958.7	2.3618	31898	3.3
-62.382	-3.3263	-26.949	33.711	1932.2	2.3576	32110	3.3
-62.201	-3.3258	-29.43	31.639	1909.1	2.354	32468	3.3
-62.02	-3.3252	-20.996	31.941	1891.2	2.3511	31833	3.3
-61.839	-3.3246	-11.005	28.969	1879.9	2.3492	30925	3.3
-61.658	-3.324	-1.7586	28.001	1877.2	2.3488	30063	3.3
-61.477	-3.3233	-2.4192	28	1884.4	2.35	30176	3.3
-61.296	-3.3227	-7.2482	26.869	1903.2	2.353	30640	3.3
-61.115	-3.3221	-5.7256	28.064	1934	2.3579	30394	3.3
-60.933	-3.3214	-12.617	28	1976.9	2.3645	30849	3.3
-60.752	-3.3208	-20.747	28.054	2032.1	2.3727	31501	3.3
-60.571	-3.3201	-24.767	27.42	2099.9	2.3823	31636	3.3
-60.389	-3.3195	-32.128	26.029	2180.1	2.393	32157	3.3
-60.208	-3.3188	-30.849	25.903	2270.9	2.4044	31757	3.3
-60.027	-3.3181	-22.588	24.001	2370.4	2.416	30886	3.3
-59.845	-3.3174	-18.165	28.082	2476.4	2.4274	30308	3.3
-59.664	-3.3167	-23.463	24.962	2587	2.4385	30474	3.3
-59.482	-3.316	-33.175	21.001	2699.7	2.449	31158	3.3
-59.301	-3.3153	-38.842	20	2811.1	2.4586	31443	3.3
-59.119	-3.3145	-35.671	20	2917.1	2.4671	31058	3.3
-58.937	-3.3138	-38.537	20	3014	2.4744	31049	3.3
-58.756	-3.3131	-40.911	18.185	3097.9	2.4803	31303	3.3
-58.574	-3.3123	-40.772	18	3165.1	2.4849	31338	3.3
-58.392	-3.3115	-37.125	17.903	3212.5	2.488	31106	3.3
-58.21	-3.3108	-22.262	22.642	3237.1	2.4896	30130	3.3
-58.029	-3.31	-0.90885	32.192	3236	2.4895	28672	3.3
-57.847	-3.3092	24.24	35.974	3206.3	2.4876	26799	3.3
-57.665	-3.3084	39.643	33.56	3146.5	2.4837	25573	3.3
-57.483	-3.3076	43.189	33.984	3060.4	2.4777	25615	3.3
-57.301	-3.3068	41.082	37.884	2953.4	2.4699	26034	3.3
-57.119	-3.306	31.824	35.869	2830.8	2.4602	26909	3.3
-56.937	-3.3051	18.973	37.608	2697.9	2.4488	28065	3.3
-56.754	-3.3043	7.3537	37.274	2559.3	2.4358	28953	3.3
-56.572	-3.3034	-9.0736	43.694	2417.1	2.4211	30507	3.3
-56.39	-3.3026	-16.271	55.897	2272.7	2.4046	31505	3.3
-56.208	-3.3017	-28.877	78.269	2127.4	2.386	32997	3.3
-56.025	-3.3009	-36.694	87.066	1982.6	2.3654	33992	3.3
-55.843	-3.3	-32.998	79.129	1839.6	2.3425	33875	3.3
-55.66	-3.2991	-7.8042	76.367	1699.7	2.3174	31893	3.3
-55.478	-3.2982	28.069	215.43	1564.1	2.2899	30532	3.3
-55.295	-3.2973	38.908	36.789	1433.8	2.2603	28102	3.3
-55.113	-3.2964	55.465	79.724	1310	2.2287	27486	3.3
-54.93	-3.2954	39.886	85.599	1193.9	2.1956	29281	3.3
-54.747	-3.2945	35.413	55.494	1086.6	2.1616	29574	3.3
-54.565	-3.2936	45.092	90.821	989.16	2.1274	28927	3.3
-54.382	-3.2926	47.105	83.346	902.65	2.0941	28876	3.3
-54.199	-3.2917	44.055	83.45	828.16	2.063	29224	3.3
-54.016	-3.2907	21.094	98.987	766.26	2.0353	31703	3.3
-53.833	-3.2897	-4.6183	99.621	715.4	2.0112	34088	3.3
-53.65	-3.2887	-3.5562	93.593	673.52	1.9903	33845	3.3
-53.467	-3.2877	-16.23	73.579	638.58	1.9722	34184	3.3
-53.284	-3.2867	-10.357	100	608.51	1.956	33977	3.3
-53.101	-3.2857	-30.088	100	581.52	1.9411	35552	3.3
-52.918	-3.2847	-55.066	96.742	556.9	1.927	37702	3.3
-52.734	-3.2837	-65.927	95.952	534.17	1.9137	38737	3.3
-52.551	-3.2826	-72.615	133.54	512.9	1.901	39840	3.3
-52.367	-3.2816	-66.448	157.54	492.62	1.8886	39552	3.3
-52.184	-3.2805	-62.264	28.145	473.18	1.8764	37691	3.3
-52	-3.2795	-41.017	63.396	455.58	1.8651	36344	3.3
-51.817	-3.2784	-15.106	24.273	441.16	1.8558	33764	3.3
-51.633	-3.2773	-12.157	27.176	431.21	1.8492	33659	3.3
-51.45	-3.2762	-8.961	90.373	427.05	1.8464	34405	3.3
-51.266	-3.2751	-11.034	56.052	429.93	1.8483	34297	3.3
-51.082	-3.274	-9.0524	57.246	440.75	1.8555	34177	3.3
-50.898	-3.2729	-11.459	65.766	460.38	1.8682	34401	3.3
-50.714	-3.2718	-11.209	59.143	489.64	1.8867	34259	3.3
-50.53	-3.2706	-13.804	57.747	529.38	1.9109	34209	3.3
-50.346	-3.2695	-14.3	61.085	579.9	1.9401	34272	3.3
-50.162	-3.2683	-15.58	40.281	639.31	1.9726	33877	3.3
-49.978	-3.2672	-14.471	98.987	705.18	2.0062	34223	3.3
-49.793	-3.266	-16.413	21.696	775.05	2.0394	33511	3.3
-49.609	-3.2648	-23.542	15.661	846.5	2.0709	33479	3.3
-49.425	-3.2636	-13.601	21.89	916.93	2.0998	32891	3.3
-49.24	-3.2624	-8.4967	42.995	983.09	2.1251	32555	3.3
-49.056	-3.2612	-4.7935	92.302	1041.6	2.1462	32551	3.3
-48.871	-3.26	15.948	99.331	1089	2.1624	30597	3.3
-48.686	-3.2588	12.794	100	1122	2.1732	30722	3.3
-48.502	-3.2576	-12.31	95.361	1138.3	2.1784	32749	3.3
-48.317	-3.2563	-19.516	80.519	1141	2.1793	33214	3.3
-48.132	-3.2551	-24.893	81.002	1134.2	2.1771	33601	3.3
-47.947	-3.2538	-19.61	88.882	1122.3	2.1733	33181	3.3
-47.762	-3.2526	-20.606	98.394	1109.4	2.1691	33119	3.3
-47.577	-3.2513	-23.005	99.36	1099.4	2.1658	33965	3.3
-47.392	-3.25	-17.836	214.47	1095.2	2.1644	34467	3.3
-47.206	-3.2487	-26.041	112.99	1099.4	2.1658	33912	3.3
-47.021	-3.2474	-35.046	96.39	1114.4	2.1707	34261	3.3
-46.836	-3.2461	-52.2	39.708	1142.9	2.1799	35053	3.3
-46.65	-3.2448	-44.853	132.89	1186.4	2.1934	35638	3.3
-46.465	-3.2434	-30.109	156.6	1242	2.2098	34918	3.3
-46.279	-3.2421	-30.234	219.86	1305.9	2.2276	34840	3.3
-46.093	-3.2407	-25.932	100.72	1374.3	2.2456	32687	3.3
-45.907	-3.2394	-34.297	100.49	1443.1	2.2626	33353	3.3
-45.722	-3.238	-37.785	90.543	1509.5	2.278	33554	3.3
-45.536	-3.2366	-48.896	88.655	1573.6	2.292	34371	3.3
-45.35	-3.2353	-58.746	87.148	1636.1	2.3049	35354	3.3
-45.164	-3.2339	-48.383	49.089	1698	2.3171	33822	3.3
-44.977	-3.2325	-38.782	10.338	1760.3	2.3286	32254	3.3
-44.791	-3.2311	-41.289	0.40558	1823.6	2.3398	32497	3.3
-44.605	-3.2296	-51.701	6.5495	1886.9	2.3504	33722	3.3
-44.418	-3.2282	-41.506	29.768	1949.1	2.3603	33080	3.3
-44.232	-3.2268	-33.265	16.532	2009.2	2.3694	32374	3.3
-44.045	-3.2253	-27.481	18.75	2065.8	2.3776	31972	3.3
-43.859	-3.2239	-11.726	68.828	2117.5	2.3847	31390	3.3
-43.672	-3.2224	-3.9698	56.29	2160.2	2.3904	30776	3.3
-43.485	-3.2209	5.0317	53.855	2189.6	2.3942	29859	3.3
-43.298	-3.2194	9.3958	99.863	2201.2	2.3957	29830	3.3
-43.111	-3.2179	14.125	63.599	2190.6	2.3944	29123	3.3
-42.924	-3.2164	10.555	86.557	2155.3	2.3898	29705	3.3
-42.737	-3.2149	-6.2832	45.589	2100.5	2.3824	30776	3.3
-42.55	-3.2134	-9.4743	44.757	2033.3	2.3729	30993	3.3
-42.362	-3.2119	-10.592	23.267	1960.9	2.3621	31074	3.3
-42.175	-3.2103	-12.977	7.6257	1890.3	2.3509	31215	3.3
-41.987	-3.2088	-17.268	1.0048	1827.2	2.3404	31339	3.3
-41.8	-3.2072	-27.11	52.245	1770.8	2.3305	33446	3.3
-41.612	-3.2056	-17.399	122.47	1719	2.321	33738	3.3
-41.424	-3.2041	-10.974	99.349	1669.6	2.3116	32934	3.3
-41.236	-3.2025	-1.764	79.806	1620.4	2.3017	31872	3.3
-41.048	-3.2009	6.1739	226.33	1569.6	2.2911	33684	3.3
-40.86	-3.1993	5.2075	39.231	1517.1	2.2797	31605	3.3
-40.672	-3.1976	11.089	143.87	1463.1	2.2673	32709	3.3
-40.484	-3.196	2.5683	140.7	1408	2.254	33795	3.3
-40.295	-3.1944	16.891	125.04	1351.9	2.2399	32088	3.3
-40.107	-3.1927	13.9	41.266	1296.1	2.225	31392	3.3
-39.918	-3.1911	5.6553	38.736	1244.8	2.2106	32392	3.3
-39.729	-3.1894	17.91	19.525	1203.2	2.1984	31788	3.3
-39.541	-3.1877	36.163	1.9692	1176.5	2.1903	30024	3.3
-39.352	-3.1861	44.687	12.032	1169.7	2.1882	29929	3.3
-39.163	-3.1844	47.289	17.399	2135.2	2.3871	28242	3.3
-38.974	-3.1827	58.005	-10.815	2165.1	2.3911	28277	3.3
-38.785	-3.181	34.794	-25.749	1850.6	2.3444	29967	3.3004
-38.595	-3.1792	46.77	-91.123	1025.1	2.1404	32163	3.3026
-38.406	-3.1775	20.75	-309.56	741.52	2.0238	32912	3.3026
-38.216	-3.1758	10.176	-867.26	842.92	2.0694	29070	3.3025
-38.027	-3.174	-31.022	-1820.5	1035.7	2.1441	24087	3.3024
-37.837	-3.1722	-10.89	-1877.3	1081.8	2.16	23052	3.3023
-37.647	-3.1705	93.399	-950.34	1081.1	2.1597	22675	3.3022
-37.458	-3.1687	133.78	-961.15	1106.7	2.1682	21349	3.3021
-37.268	-3.1669	-16.547	-2810.1	1164.1	2.1865	19194	3.302
-37.077	-3.1651	-24.524	-3146	1215.2	2.202	15564	3.3019
-36.887	-3.1633	-20.212	-3059.1	1271.8	2.2182	16782	3.3018
-36.697	-3.1615	-8.0077	-2945.5	1470.7	2.2691	16275	3.3017
-36.506	-3.1597	-2.4095	-2838.1	1785.8	2.3332	16693	3.3016
-36.316	-3.1578	-1.2423	-3127.7	2193.5	2.3947	13189	3.3015
-36.125	-3.156	-7.3204	-3124.6	2716.6	2.4505	13149	3.3014
-35.934	-3.1541	-14.841	-3409.5	2945.2	2.4692	12427	3.3013
-108.57	-3.0308	-3.6177	-3849.2	121.15	1.6029	2205.8	3.2578
-108.38	-3.0323	-2.8566	-3828.9	115.61	1.5977	2207.9	3.2577
-108.2	-3.0338	-1.7338	-3813.8	112	1.5943	2271.8	3.2575
-108.01	-3.0353	-2.4079	-3808	106.86	1.5893	2271.4	3.2574
-107.82	-3.0368	-0.94192	-3803	102.52	1.5852	2369.4	3.2572
-107.63	-3.0382	-2.9053	-3800.7	98.548	1.5813	2317.8	3.2571
-107.45	-3.0397	0.084955	-3801.1	93.614	1.5765	2103.2	3.2569
-107.26	-3.0411	3.2793	-3803.7	89.991	1.573	1923.4	3.2567
-107.07	-3.0425	5.9063	-3807	85.187	1.5683	1770.9	3.2566
-106.88	-3.044	4.2704	-3791.3	80.817	1.5639	1929.8	3.2565
-106.7	-3.0454	3.7636	-3734.9	75.89	1.5591	2135	3.2565
-106.51	-3.0468	-9.9798	-3669.6	71.927	1.5551	2908.8	3.2565
-106.32	-3.0482	4.5906	-3621.4	68.563	1.5517	3102	3.2565
-106.14	-3.0496	8.0166	-3593.6	64.504	1.5476	2557.1	3.2565
-105.95	-3.051	4.3429	-3568.6	61.512	1.5446	2968.3	3.2565
-105.76	-3.0523	0.38228	-3568.5	58.364	1.5414	3205.4	3.2564
-105.58	-3.0537	2.9844	-3589	54.375	1.5374	2834.2	3.2561
-105.39	-3.055	0.1405	-3531.5	51.684	1.5346	3204.1	3.2558
-105.2	-3.0564	-1.0336	-3530.9	47.853	1.5307	3188.1	3.2554
-105.02	-3.0577	-7.7375	-3539.2	45.115	1.5278	3373.9	3.2551
-104.83	-3.059	-5.7996	-3544.4	42.021	1.5246	3315.9	3.2547
-104.65	-3.0604	-7.0029	-3530.9	38.528	1.521	3420.3	3.2543
-104.46	-3.0617	-5.7675	-3492.6	36.105	1.5185	3464.5	3.2539
-104.27	-3.063	-5.2051	-3436.8	33.118	1.5154	3606.9	3.2535
-104.09	-3.0643	-7.0783	-3384.7	30.513	1.5126	3903.5	3.2531
-103.9	-3.0655	-6.7538	-3335.6	27.712	1.5097	4199.7	3.2526
-103.72	-3.0668	-3.4543	-3281.5	25.229	1.5071	4194.5	3.2523
-103.53	-3.0681	-7.2748	-3237.1	22.256	1.5039	4585.1	3.2518
-103.35	-3.0694	-6.5876	-3199	19.865	1.5014	4519.3	3.2513
-103.16	-3.0706	-4.5267	-3176.4	17.105	1.4984	4475.5	3.2508
-102.98	-3.0718	-4.1708	-3153.5	14.284	1.4954	4411.4	3.2503
-102.79	-3.0731	-3.4432	-3128.8	11.966	1.4929	4565.6	3.2497
-102.6	-3.0743	-3.023	-3088	12.597	1.4936	4593.7	3.2495
-102.42	-3.0755	-4.6991	-3242.2	11.908	1.4929	3986.5	3.2499
-102.23	-3.0767	-9.6548	-3296.4	13.021	1.4941	4010	3.2504
-102.05	-3.0779	-0.96582	-3306.9	11.587	1.4925	3772.6	3.2508
-101.86	-3.0791	-6.1462	-3318.1	16.404	1.4977	3849.6	3.2512
-101.68	-3.0803	-2.3294	-3342.5	25.753	1.5076	3609.1	3.2517
-101.49	-3.0815	-3.99	-3368.9	36.238	1.5186	3720.8	3.2522
-101.31	-3.0826	-2.2518	-3375.6	45.355	1.5281	3507.6	3.2525
-101.13	-3.0838	-5.7666	-3374	52.994	1.5359	3869.7	3.2528
-100.94	-3.0849	-2.8262	-3381.8	59.649	1.5427	3732.1	3.2532
-100.76	-3.0861	-4.0327	-3400.8	65.695	1.5488	3591.4	3.2536
-100.57	-3.0872	-7.7188	-3425.4	70.658	1.5538	3659.8	3.2539
-100.39	-3.0883	-5.9258	-3461.1	75.043	1.5582	3589.3	3.2543
-100.2	-3.0894	-5.8345	-3495.1	78.583	1.5617	3346.2	3.2546
-100.02	-3.0905	-5.7983	-3511.1	82.7	1.5658	3497.6	3.255
-99.835	-3.0916	-0.85812	-3531.3	86.262	1.5693	3362	3.2552
-99.651	-3.0927	-3.2055	-3541.4	88.518	1.5715	3454.5	3.2556
-99.467	-3.0938	-3.7969	-3545.4	92.258	1.5752	3527.9	3.2558
-99.283	-3.0949	-2.6694	-3546.1	94.584	1.5775	3542.4	3.2562
-99.099	-3.096	-3.5937	-3543.6	96.956	1.5798	3618.9	3.2566
-98.915	-3.097	-2.755	-3540.4	100.83	1.5835	3672.6	3.2572
-98.731	-3.0981	-0.95283	-3539.3	106.81	1.5893	3901.7	3.2578
-98.547	-3.0991	-1.5854	-3545.8	116.75	1.5988	3981.2	3.2584
-98.364	-3.1001	-5.3488	-3561.8	124.9	1.6065	4049.1	3.2589
-98.18	-3.1011	-1.2768	-3583.1	132.93	1.614	3881.8	3.2594
-97.996	-3.1022	-4.176	-3592.9	141.2	1.6217	3939	3.26
-97.813	-3.1032	-5.6502	-3594.1	147.54	1.6275	4129	3.2605
-97.63	-3.1042	-6.2179	-3576.9	155.3	1.6346	4148.7	3.261
-97.446	-3.1052	-3.5082	-3466.3	162.2	1.6408	4925.1	3.2614
-97.263	-3.1061	-5.1566	-3544.5	169	1.6469	4675.8	3.2615
-97.08	-3.1071	-6.8758	-3581	175.68	1.6528	4494.4	3.2615
-96.896	-3.1081	-9.7183	-3600.7	181	1.6575	4586.1	3.2616
-96.713	-3.109	-10.326	-3599.4	184.23	1.6604	4549.5	3.2616
-96.53	-3.11	-10.933	-3606.9	185.26	1.6613	4789.2	3.2617
-96.347	-3.1109	-7.2444	-3602.7	186.81	1.6626	4667.7	3.2618
-96.164	-3.1119	-10.59	-3597	188.35	1.664	4803	3.2619
-95.981	-3.1128	-5.6281	-3584.2	189.31	1.6648	4738.9	3.262
-95.798	-3.1137	-3.4632	-3587.5	189.92	1.6653	4642.1	3.2621
-95.615	-3.1146	-8.2706	-3587.8	190.03	1.6654	4855	3.2623
-95.433	-3.1155	-10.865	-3585.5	191.91	1.6671	5195	3.2624
-95.25	-3.1164	-10.459	-3572.8	196.58	1.6711	5193.2	3.2625
-95.067	-3.1173	-10.205	-3549.2	199.3	1.6735	5371.3	3.2627
-94.885	-3.1181	-10.425	-3548.9	202.21	1.676	5207.6	3.2629
-94.702	-3.119	-10.555	-3589.2	204.16	1.6777	5094	3.263
-94.519	-3.1199	-13.536	-3605.3	208.17	1.6811	5228.3	3.2632
-94.337	-3.1207	-11.323	-3605.9	215.75	1.6875	4984.1	3.2634
-94.155	-3.1216	-8.5954	-3588.9	230.98	1.7003	5346.8	3.2636
-93.972	-3.1224	-3.5583	-3575.8	269.31	1.7315	4899.1	3.2638
-93.79	-3.1232	-11.715	-3585.3	301.56	1.7567	5298.8	3.2639
-93.608	-3.124	3.9337	-3592.8	314.24	1.7663	4988.8	3.2641
-93.425	-3.1249	-10.363	-3557	330.77	1.7787	4996.4	3.2643
-93.243	-3.1257	-8.9926	-3533.2	346.85	1.7905	5532.4	3.2645
-93.061	-3.1264	-10.307	-3542.1	360.87	1.8007	5396.9	3.2647
-92.879	-3.1272	-11.341	-3559.4	372.57	1.809	5156.1	3.2648
-92.697	-3.128	-9.174	-3569.2	379.04	1.8136	5343.1	3.265
-92.515	-3.1288	-12.662	-3558.6	385.13	1.8178	5470.1	3.2651
-92.333	-3.1295	-14.771	-3546	388.96	1.8205	5647.9	3.2653
-92.151	-3.1303	-10.289	-3527.2	391.04	1.822	5803.8	3.2654
-91.969	-3.131	-13.427	-3535.8	392.75	1.8231	6004	3.2656
-91.787	-3.1318	-13.565	-3537	393.14	1.8234	5906.8	3.2658
-91.606	-3.1325	-10.624	-3529.8	394.72	1.8245	5781	3.2661
-91.424	-3.1332	-9.6004	-3503.2	397.19	1.8262	5909.9	3.2664
-91.242	-3.1339	-10.359	-3487.6	404.43	1.8312	6074.7	3.2667
-91.06	-3.1346	-9.8321	-3469.2	423.08	1.8438	6117.6	3.2671
-90.879	-3.1353	-3.0733	-3394.1	443.48	1.8573	6152.1	3.2674
-90.697	-3.136	-8.3603	-3350	464.19	1.8707	6600.5	3.2676
-90.516	-3.1367	-6.6573	-3302.7	478.12	1.8795	7251.8	3.2679
-90.334	-3.1374	-8.3354	-3231.1	411.98	1.8363	7925.5	3.2682
-90.153	-3.138	-8.7938	-3198.8	336.11	1.7827	8472	3.2685
-89.971	-3.1387	-11.968	-3203.4	312.37	1.7649	8439	3.2686
-89.79	-3.1393	-8.6303	-3289.7	314.49	1.7665	7917.1	3.2686
-89.609	-3.14	-9.7238	-3352.2	325.4	1.7747	7383.7	3.2686
-89.427	-3.1406	-6.0014	-3358	334.01	1.7811	7246.5	3.2686
-89.246	-3.1412	-6.6807	-3364.2	336.85	1.7832	7268.9	3.2685
-89.065	-3.1419	-7.3325	-3378.5	338.43	1.7844	7193.4	3.2685
-88.884	-3.1425	-13.243	-3391.7	341.22	1.7864	7420.6	3.2686
-88.702	-3.1431	-13.833	-3390.1	344.03	1.7885	7523.9	3.2686
-88.521	-3.1437	-12.85	-3384.8	347.29	1.7909	7499.1	3.2687
-88.34	-3.1442	-11.708	-3361.7	351.19	1.7937	7791.3	3.2687
-88.159	-3.1448	-9.0468	-3338.4	355.86	1.7971	7509.8	3.2687
-87.978	-3.1454	-8.0543	-3304.6	362.25	1.8017	7668.4	3.2687
-87.797	-3.146	-8.757	-3285.7	368.84	1.8064	7614.1	3.2688
-87.616	-3.1465	-4.374	-3270.1	377.31	1.8124	7602.2	3.2688
-87.435	-3.1471	-5.0592	-3248.6	370.91	1.8078	8028.7	3.2688
-87.254	-3.1476	-9.4804	-3209.8	359.86	1.8	8437.7	3.2688
-87.073	-3.1481	-0.7122	-3204.4	357.4	1.7982	8205.2	3.2689
-86.892	-3.1486	0.39178	-3214.4	359.87	1.8	7926.1	3.269
-86.712	-3.1492	-0.67032	-3267.2	363.91	1.8029	7716.5	3.269
-86.531	-3.1497	-4.75	-3294.6	371.48	1.8082	7767.3	3.269
-86.35	-3.1502	-5.1156	-3319.2	380.52	1.8146	7669.6	3.2691
-86.169	-3.1506	-3.4171	-3341.5	386.76	1.819	7563.8	3.2691
-85.989	-3.1511	-4.0366	-3359	384.68	1.8175	7344	3.2692
-85.808	-3.1516	-5.759	-3371.1	379.16	1.8137	7422	3.2693
-85.627	-3.1521	-1.7706	-3374.5	376	1.8114	7302.3	3.2693
-85.447	-3.1525	-1.2168	-3370.3	373.32	1.8095	7436.1	3.2693
-85.266	-3.153	-1.9136	-3359.3	372.52	1.809	7586.7	3.2693
-85.086	-3.1534	2.3764	-3337.6	372.88	1.8092	7448.9	3.2694
-84.905	-3.1539	0.92045	-3311.2	373.04	1.8093	7807	3.2699
-84.724	-3.1543	-0.42986	-3283.1	375.29	1.8109	8133.7	3.2709
-84.544	-3.1547	-5.481	-3253.3	377.88	1.8128	8612.6	3.2717
-84.363	-3.1551	-4.7532	-3223.5	389.28	1.8207	8811.5	3.2723
-84.183	-3.1555	-5.7426	-3208.6	429.62	1.8481	8985.2	3.2732
-84.003	-3.1559	0.77332	-3199.2	497.68	1.8917	8683.6	3.2738
-83.822	-3.1563	-0.57096	-3158.9	543.84	1.9194	8767.1	3.2742
-83.642	-3.1567	-1.8449	-3109.9	543.61	1.9193	9333.3	3.2744
-83.461	-3.157	2.0686	-3067.2	508.48	1.8983	9645.5	3.2747
-83.281	-3.1574	4.9249	-3031.3	472.8	1.8761	9859.1	3.275
-83.101	-3.1578	10.214	-3004.1	437.61	1.8534	9807.4	3.2753
-82.92	-3.1581	15.038	-2983.4	403.6	1.8306	9777.1	3.2754
-82.74	-3.1584	22.044	-2954.7	354.67	1.7962	9699.3	3.2755
-82.56	-3.1588	24.425	-2824.1	287.74	1.746	10625	3.2757
-82.38	-3.1591	20.133	-2817.1	252.17	1.7177	10978	3.2759
-82.199	-3.1594	2.8406	-3131.5	284.17	1.7432	9908.6	3.2761
-82.019	-3.1597	-38.4	-3408.9	323.55	1.7733	10632	3.2762
-81.839	-3.16	-71.332	-3878.7	341.9	1.7869	8932.1	3.2763
-81.659	-3.1603	-108.64	-4392.9	351.3	1.7938	7609.2	3.2762
-81.479	-3.1606	-56.665	-2726	355.38	1.7967	17568	3.2985
-81.299	-3.1609	-49.483	-1371	356.12	1.7973	26139	3.3
-81.118	-3.1612	-94.033	-804.07	356.63	1.7976	35263	3.3
-80.938	-3.1614	-115.35	-174.01	355.26	1.7966	42538	3.3
-80.758	-3.1617	-129.05	-17.951	443.75	1.8575	44144	3.3
-80.578	-3.1619	-135.74	-9.8121	1021.9	2.1392	41735	3.3
-80.398	-3.1622	-127.14	-10.303	1585.3	2.2944	40111	3.3
-80.218	-3.1624	-96.215	-6.5	2049.3	2.3752	34687	3.3
-80.038	-3.1626	-43.996	-2.9428	2399.5	2.4192	28385	3.3
-79.858	-3.1628	-57.648	31.379	2358.2	2.4146	28468	3.3
-79.678	-3.163	50.663	1211.6	2223.8	2.3986	33319	3.3
-79.498	-3.1632	295.44	3406.6	2062.5	2.3771	43857	3.3
-79.318	-3.1634	168.54	3086.1	1892.2	2.3512	47367	3.3
-79.138	-3.1636	31.935	2453.2	1737.9	2.3245	52747	3.3
-78.958	-3.1638	112.65	2787.4	1626.4	2.3029	50734	3.3
-78.778	-3.1639	147.77	3061.3	1584.6	2.2943	51919	3.3
-78.598	-3.1641	77.734	2386.5	1639.5	2.3056	50817	3.3
-78.418	-3.1643	-12.957	833.59	1811.8	2.3377	37216	3.3
-78.238	-3.1644	9.9654	829.97	2098.5	2.3821	31173	3.3
-78.058	-3.1645	5.0238	903.04	2490.7	2.4289	33328	3.3
-77.878	-3.1647	-83.781	483.51	2979.2	2.4718	36977	3.3
-77.698	-3.1648	-91.023	412.36	3554.9	2.5082	36218	3.3
-77.518	-3.1649	-113.09	296.33	4201.3	2.5375	35982	3.3
-77.338	-3.165	-120.43	300.37	4870.8	2.5598	36273	3.3
-77.159	-3.1651	-107.93	286.85	5508.3	2.576	34196	3.3
-76.979	-3.1652	-79.361	262.44	6058.8	2.5872	30948	3.3
-76.799	-3.1653	-48.274	249.34	6467.2	2.5944	27955	3.3
-76.619	-3.1653	-26.382	239.32	6692.1	2.5979	25947	3.3
-76.439	-3.1654	-20.371	217.19	6748.1	2.5988	25533	3.3
-76.259	-3.1655	-14.654	213.92	6663.4	2.5975	25487	3.3
-76.079	-3.1655	-4.8146	203.03	6466.2	2.5943	25086	3.3
-75.899	-3.1656	1.2741	194.26	6184.7	2.5895	24992	3.3
-75.719	-3.1656	11.054	185.48	5846	2.5831	24528	3.3
-75.54	-3.1656	13.912	176.27	5471.5	2.5751	24940	3.3
-75.36	-3.1656	5.9999	168.83	5081.5	2.5656	26433	3.3
-75.18	-3.1657	4.9428	161.96	4696.3	2.5546	27143	3.3
-75	-3.1657	7.2997	158.37	4336	2.5425	27554	3.3
-74.82	-3.1657	15.477	152.16	4016.6	2.53	27415	3.3
-74.64	-3.1656	24.79	148.95	3736.2	2.5174	27219	3.3
-74.46	-3.1656	37.052	145.06	3488.6	2.5045	26651	3.3
-74.281	-3.1656	42.674	143.39	3267.6	2.4915	26850	3.3
-74.101	-3.1656	34.597	151	3067	2.4782	27836	3.3
-73.921	-3.1655	41.19	144.5	2881.3	2.4643	27618	3.3
-73.741	-3.1655	40.134	132.28	2708.5	2.4498	27626	3.3
-73.561	-3.1654	41.238	123.19	2547.2	2.4346	27828	3.3
-73.381	-3.1653	36.108	120.06	2395.9	2.4188	28286	3.3
-73.201	-3.1653	27.943	117.01	2253.5	2.4023	29123	3.3
-73.021	-3.1652	25.379	113.1	2118.8	2.3849	29563	3.3
-72.841	-3.1651	21.725	107	1991.9	2.3668	30010	3.3
-72.662	-3.165	15.072	104.96	1873	2.3481	30671	3.3
-72.482	-3.1649	14.315	102.85	1762.6	2.329	30864	3.3
-72.302	-3.1648	22.085	105.41	1661	2.3099	30341	3.3
-72.122	-3.1647	33.062	101.22	1568.3	2.2908	29596	3.3
-71.942	-3.1645	45.623	99.015	1484.1	2.2722	28541	3.3
-71.762	-3.1644	50.75	99.008	1407.9	2.254	28238	3.3
-71.582	-3.1643	49.391	100	1339.1	2.2365	28632	3.3
-71.402	-3.1641	43.406	100	1277.2	2.2197	29249	3.3
-71.222	-3.1639	40.643	100	1221.5	2.2038	29512	3.3
-71.042	-3.1638	32.778	100	1171.5	2.1888	30223	3.3
-70.862	-3.1636	15.532	100	1126.8	2.1747	31740	3.3
-70.682	-3.1634	14.477	100	1086.7	2.1616	31920	3.3
-70.502	-3.1632	16.569	100	1050.9	2.1494	31738	3.3
-70.322	-3.163	19.268	99.999	1018.8	2.1382	31584	3.3
-70.142	-3.1628	23.853	99	990.52	2.1279	31187	3.3
-69.962	-3.1626	25.481	100	965.99	2.1188	31025	3.3
-69.782	-3.1624	23.741	100	945.34	2.1109	31233	3.3
-69.602	-3.1622	24.975	100	928.61	2.1044	31325	3.3
-69.422	-3.1619	27.525	90.66	915.97	2.0994	30788	3.3
-69.242	-3.1617	24.567	79.249	907.88	2.0962	30802	3.3
-69.062	-3.1614	19.459	72.928	904.89	2.095	31160	3.3
-68.882	-3.1612	7.2137	73	907.55	2.0961	32023	3.3
-68.701	-3.1609	-8.3453	72	916.41	2.0996	33343	3.3
-68.521	-3.1606	-16.726	70.994	931.86	2.1057	33964	3.3
-68.341	-3.1603	-13.706	69.344	953.59	2.1141	33354	3.3
-68.161	-3.16	-13.117	67.992	981.14	2.1244	33221	3.3
-67.981	-3.1597	-18.969	66.016	1014	2.1364	33518	3.3
-67.801	-3.1594	-18.692	65.777	1051.8	2.1498	33480	3.3
-67.62	-3.1591	-14.949	69.081	1094.2	2.1641	33016	3.3
-67.44	-3.1588	-13.452	66.003	1141.5	2.1794	32792	3.3
-67.26	-3.1584	-12.445	67.527	1194.3	2.1957	32678	3.3
-67.08	-3.1581	-6.6722	73.101	1253	2.213	32258	3.3
-66.899	-3.1578	1.6094	78.057	1318.3	2.231	31517	3.3
-66.719	-3.1574	7.2356	87.671	1390	2.2495	31120	3.3
-66.539	-3.157	7.4144	85.312	1465.4	2.2678	31063	3.3
-66.358	-3.1567	4.9813	72.278	1541.5	2.2851	30975	3.3
-66.178	-3.1563	2.9609	63.797	1615	2.3006	31169	3.3
-65.997	-3.1559	2.4513	58.033	1682.6	2.3141	30892	3.3
-65.817	-3.1555	11.156	53.786	1741.8	2.3252	30051	3.3
-65.637	-3.1551	9.0191	50.063	1791.9	2.3343	30047	3.3
-65.456	-3.1547	7.5962	49.01	1832.9	2.3414	30065	3.3
-65.276	-3.1543	3.7699	48	1864.8	2.3468	30265	3.3
-65.095	-3.1539	4.7854	46.999	1887.6	2.3505	30218	3.3
-64.914	-3.1534	0.64381	45.002	1901.5	2.3528	30375	3.3
-64.734	-3.153	-7.9832	42.008	1908.3	2.3538	30985	3.3
-64.553	-3.1525	-10.065	41.317	1910	2.3541	31094	3.3
-64.373	-3.1521	-16.541	41.997	1908.7	2.3539	31654	3.3
-64.192	-3.1516	-18.4	40.913	1906.4	2.3535	31729	3.3
-64.011	-3.1511	-15.555	40.002	1904.7	2.3533	31442	3.3
-63.831	-3.1506	-16.627	38.011	1902.5	2.3529	31546	3.3
-63.65	-3.1502	-13.882	39.005	1898.5	2.3523	31300	3.3
-63.469	-3.1497	-11.229	38.936	1891.3	2.3511	31033	3.3
-63.288	-3.1492	-7.164	37.99	1879.2	2.3491	30642	3.3
-63.108	-3.1486	-6.1602	37	1861.6	2.3462	30619	3.3
-62.927	-3.1481	-9.3429	35.986	1839.6	2.3425	30882	3.3
-62.746	-3.1476	-13.848	36	1815.4	2.3384	31257	3.3
-62.565	-3.1471	-18.092	35.004	1790.7	2.3341	31556	3.3
-62.384	-3.1465	-21.255	31.002	1767.5	2.3299	31872	3.3
-62.203	-3.146	-25.425	28.998	1747.8	2.3264	32263	3.3
-62.022	-3.1454	-20.541	28.001	1733.2	2.3237	31897	3.3
-61.841	-3.1448	-13.885	28	1725.5	2.3222	31265	3.3
-61.66	-3.1442	-8.3749	28	1726.2	2.3224	30848	3.3
-61.479	-3.1437	-11.294	27.999	1737	2.3244	31146	3.3
-61.298	-3.1431	-16.85	26.943	1759.4	2.3285	31741	3.3
-61.116	-3.1425	-10.998	28.003	1794	2.3346	30946	3.3
-60.935	-3.1419	-9.1408	27.011	1841.1	2.3428	30554	3.3
-60.754	-3.1412	-17.069	27.033	1901	2.3527	31253	3.3
-60.573	-3.1406	-22.592	26.626	1974.1	2.3641	31645	3.3
-60.391	-3.14	-27.293	25.999	2060.4	2.3768	31915	3.3
-60.21	-3.1393	-23.121	25.982	2158.3	2.3902	31456	3.3
-60.029	-3.1387	-21.249	32.927	2266.1	2.4038	30889	3.3
-59.847	-3.138	-21.537	24.01	2381.9	2.4172	30622	3.3
-59.666	-3.1374	-26.881	22	2503.8	2.4303	30764	3.3
-59.484	-3.1367	-29.749	26.956	2629.6	2.4426	31005	3.3
-59.303	-3.136	-39.127	30.638	2755.7	2.4539	31607	3.3
-59.121	-3.1353	-38.611	32.38	2878.1	2.464	31397	3.3
-58.94	-3.1346	-36.202	45.868	2992.8	2.4728	31161	3.3
-58.758	-3.1339	-39.128	48.621	3095.8	2.4802	31563	3.3
-58.576	-3.1332	-43.961	35.481	3183.3	2.4861	31534	3.3
-58.394	-3.1325	-44.723	33.751	3251.9	2.4905	31700	3.3
-58.213	-3.1318	-39.768	17.946	3298.6	2.4935	31407	3.3
-58.031	-3.131	-16.047	34.672	3320	2.4948	29789	3.3
-57.849	-3.1303	15.883	30.879	3313.2	2.4943	27045	3.3
-57.667	-3.1295	34.106	29.156	3276.1	2.4921	25665	3.3
-57.485	-3.1288	32.654	28.685	3211.8	2.488	26092	3.3
-57.303	-3.128	23.716	24.391	3124.8	2.4822	27151	3.3
-57.121	-3.1272	19.04	23.785	3019.4	2.4748	27686	3.3
-56.939	-3.1264	18.279	24.172	2899.9	2.4657	27644	3.3
-56.757	-3.1257	11.938	25.518	2770.4	2.4551	28200	3.3
-56.575	-3.1249	-7.8371	39.02	2633.2	2.4429	30122	3.3
-56.392	-3.124	-16.24	83.314	2490.5	2.4289	31569	3.3
-56.21	-3.1232	-26.822	85.274	2344.2	2.413	32781	3.3
-56.028	-3.1224	-29.828	84.523	2196.6	2.3951	33308	3.3
-55.845	-3.1216	-18.832	77.149	2049.4	2.3752	32501	3.3
-55.663	-3.1207	10.529	80.822	1904.1	2.3532	30171	3.3
-55.481	-3.1199	37.096	159.7	1761.7	2.3289	29202	3.3
-55.298	-3.119	45.218	98.271	1623.5	2.3024	28089	3.3
-55.115	-3.1181	41.752	56.175	1490.5	2.2736	27960	3.3
-54.933	-3.1173	39.416	93.517	1364.1	2.243	29143	3.3
-54.75	-3.1164	35.25	62.249	1245.8	2.2109	29197	3.3
-54.567	-3.1155	41.235	66.107	1137.3	2.1781	28932	3.3
-54.385	-3.1146	43.082	102.36	1040.4	2.1458	29064	3.3
-54.202	-3.1137	48.024	99.999	956.61	2.1152	28773	3.3
-54.019	-3.1128	20.596	110.42	887.1	2.0878	31328	3.3
-53.836	-3.1119	-11.446	88.934	830.19	2.0639	33843	3.3
-53.653	-3.1109	-7.9017	66.487	783.54	2.0433	33268	3.3
-53.47	-3.11	-0.035784	99.695	744.84	2.0253	32997	3.3
-53.287	-3.109	-2.8793	99.806	711.76	2.0094	32983	3.3
-53.104	-3.1081	-14.093	100.38	682.3	1.9948	34117	3.3
-52.92	-3.1071	-43.014	70.812	655.69	1.9812	36222	3.3
-52.737	-3.1061	-50.895	82.152	631.5	1.9684	37090	3.3
-52.554	-3.1052	-62.65	79.021	609.29	1.9564	37987	3.3
-52.37	-3.1042	-59.483	97.208	588.61	1.945	38160	3.3
-52.187	-3.1032	-53.521	99.948	569.32	1.9342	37838	3.3
-52.004	-3.1022	-35.157	78.036	552.53	1.9245	35883	3.3
-51.82	-3.1011	-14.915	21.272	539.62	1.9169	33448	3.3
-51.636	-3.1001	-7.4501	29.638	531.98	1.9124	32899	3.3
-51.453	-3.0991	6.0127	58.41	531.01	1.9119	32505	3.3
-51.269	-3.0981	6.2586	44.925	538	1.916	32438	3.3
-51.085	-3.097	-0.24617	41.053	553.83	1.9253	32943	3.3
-50.901	-3.096	0.50814	50.955	579.3	1.9398	32837	3.3
-50.717	-3.0949	0.72931	53.426	615.17	1.9596	32758	3.3
-50.533	-3.0938	-2.281	39.421	662.23	1.9845	32855	3.3
-50.349	-3.0927	-6.0751	47.015	720.65	2.0138	33071	3.3
-50.165	-3.0916	-9.0897	21.956	788.14	2.0453	32658	3.3
-49.981	-3.0905	-7.0025	62.245	861.76	2.0774	32860	3.3
-49.797	-3.0894	-9.9975	15.779	938.62	2.1083	32413	3.3
-49.612	-3.0883	-10.438	12.927	1015.8	2.1371	32171	3.3
-49.428	-3.0872	-9.9101	25.965	1090.2	2.1628	32030	3.3
-49.243	-3.0861	-4.2298	58.607	1158	2.1846	31862	3.3
-49.059	-3.0849	9.9515	93.009	1215.2	2.202	30719	3.3
-48.874	-3.0838	17.604	99.999	1257.9	2.2143	30007	3.3
-48.69	-3.0826	-4.0857	97.997	1282.1	2.2211	31779	3.3
-48.505	-3.0815	-18.879	99.984	1285.2	2.222	33184	3.3
-48.32	-3.0803	-21.445	93.642	1270.7	2.2179	33238	3.3
-48.135	-3.0791	-27.648	82.99	1243.6	2.2102	33724	3.3
-47.95	-3.0779	-28.741	82.899	1208.8	2.2001	33679	3.3
-47.765	-3.0767	-33.43	84.202	1171.2	2.1887	34206	3.3
-47.58	-3.0755	-30.76	98.405	1135.7	2.1776	34339	3.3
-47.395	-3.0743	-25.046	95.522	1106.1	2.168	33739	3.3
-47.21	-3.0731	-29.284	99.764	1085.9	2.1613	34076	3.3
-47.025	-3.0718	-32.764	88.097	1078.9	2.159	34360	3.3
-46.839	-3.0706	-39.909	101.58	1088.8	2.1623	35215	3.3
-46.654	-3.0694	-42.302	85.037	1117.7	2.1718	35042	3.3
-46.468	-3.0681	-23.736	146.49	1162.6	2.1861	33859	3.3
-46.283	-3.0668	-13.703	214.09	1219.1	2.2031	34175	3.3
-46.097	-3.0655	-16.977	148	1282.6	2.2213	33128	3.3
-45.911	-3.0643	-29.572	82.569	1348.8	2.239	33006	3.3
-45.725	-3.063	-31.138	78.15	1414.2	2.2556	33021	3.3
-45.539	-3.0617	-38.247	85.274	1479.2	2.271	33639	3.3
-45.353	-3.0604	-50.333	95.652	1545.2	2.2859	34856	3.3
-45.167	-3.059	-43.74	90.825	1613.8	2.3004	34068	3.3
-44.981	-3.0577	-43.027	43.722	1686.3	2.3148	33238	3.3
-44.795	-3.0564	-41.563	15.413	1768.1	2.33	32784	3.3
-44.609	-3.055	-29.747	0.4767	1850.2	2.3443	31546	3.3
-44.422	-3.0537	-15.603	4.1735	1928.1	2.357	30350	3.3
-44.236	-3.0523	-17.844	3.8578	2012.3	2.3698	30768	3.3
-44.049	-3.051	-13.259	10.262	2095.5	2.3817	30504	3.3
-43.863	-3.0496	-2.1933	53.335	2175.7	2.3924	30150	3.3
-43.676	-3.0482	-2.8672	87.436	2247.6	2.4015	30747	3.3
-43.489	-3.0468	-0.21306	78.983	2305.6	2.4085	30302	3.3
-43.302	-3.0454	-0.65793	53.788	2343.8	2.4129	30039	3.3
-43.115	-3.044	-6.4925	39.728	2356.6	2.4144	30203	3.3
-42.928	-3.0425	-9.7317	51.24	2340.2	2.4125	30769	3.3
-42.741	-3.0411	-18.938	49.915	2300.3	2.4079	31472	3.3
-42.554	-3.0397	-26.624	38.051	2244.5	2.4011	32292	3.3
-42.366	-3.0382	-23.557	39.658	2180.7	2.3931	31937	3.3
-42.179	-3.0368	-13.447	27.613	2116.4	2.3846	30892	3.3
-41.991	-3.0353	-12.474	6.0647	2058	2.3764	30939	3.3
-41.804	-3.0338	-25.511	11.725	2005.2	2.3688	32362	3.3
-41.616	-3.0323	-20.281	50.261	1956.2	2.3614	32775	3.3
-41.428	-3.0308	-17.243	29.612	1909.3	2.354	32193	3.3
-41.24	-3.0293	-12.359	24.447	1862.8	2.3464	32013	3.3
-41.052	-3.0278	-7.2492	109.18	1815.1	2.3383	32696	3.3
-40.864	-3.0263	18.197	27.035	1765.4	2.3295	29555	3.3
-40.676	-3.0248	38.634	143.72	1713.2	2.3199	29930	3.3
-40.488	-3.0232	14.253	71.643	1657.9	2.3093	31857	3.3
-40.3	-3.0217	22.602	65.609	1599	2.2973	30790	3.3
-40.111	-3.0201	23.167	28.259	1537	2.2841	30527	3.3
-39.923	-3.0186	22.473	27.228	1476.2	2.2703	30601	3.3
-39.734	-3.017	33.579	1.0319	1421.9	2.2575	29873	3.3
-39.545	-3.0154	43.109	-16.658	1624	2.3025	29442	3.3
-39.356	-3.0138	41.917	-2.8564	2411.2	2.4205	27782	3.3
-39.167	-3.0122	52.157	-9.3153	2945.6	2.4693	26731	3.3
-38.978	-3.0106	48.58	-50.206	2424.7	2.4219	27924	3.3005
-38.789	-3.009	45.479	-183.55	1331	2.2344	30958	3.3027
-38.6	-3.0074	6.1445	-515.49	763.65	2.0341	31115	3.3025
-38.411	-3.0057	-20.973	-1750	776.92	2.0402	24885	3.3025
-38.221	-3.0041	-30.222	-2038.7	839.05	2.0677	22307	3.3023
-38.032	-3.0024	-28.263	-2219.3	938.21	2.1082	21460	3.3022
-37.842	-3.0008	4.6748	-1953.9	925.22	2.1031	21225	3.3021
-37.652	-2.9991	35.29	-1637.2	930.29	2.1051	22426	3.302
-37.462	-2.9974	-6.1379	-2026.4	896.47	2.0916	23338	3.3019
-37.272	-2.9957	-33.723	-2942	987.42	2.1267	18493	3.3019
-37.082	-2.994	-29.579	-3285.3	1040.7	2.1459	15765	3.3017
-36.892	-2.9923	-23.411	-3299.4	1115	2.1709	15169	3.3016
-36.702	-2.9906	-19.664	-3314.3	1168.6	2.1879	15355	3.3015
-36.511	-2.9889	-9.0426	-3414.6	1283	2.2214	13878	3.3014
-36.321	-2.9871	-15.229	-3552.8	1526.2	2.2817	12900	3.3013
-36.13	-2.9854	-14.31	-3606.9	1919.6	2.3556	12483	3.3012
-35.94	-2.9836	-16.518	-3597.9	2416.3	2.421	11763	3.3011
-108.57	-2.8576	0.61816	-3861.2	128.41	1.6098	1949.4	3.258
-108.38	-2.859	0.76141	-3841.8	124.79	1.6064	2000.1	3.258
-108.19	-2.8604	2.4378	-3826.3	119.45	1.6013	1922.2	3.2577
-108	-2.8618	2.0419	-3816.8	115.6	1.5977	1964.4	3.2575
-107.82	-2.8632	-0.5216	-3810.5	110.57	1.5929	2014.9	3.2574
-107.63	-2.8646	-0.61156	-3805.7	105.83	1.5883	2134.9	3.2572
-107.44	-2.866	-1.5045	-3803.2	101.28	1.584	2128	3.2571
-107.26	-2.8673	1.3095	-3802.3	96.99	1.5798	2201.3	3.257
-107.07	-2.8687	-0.33126	-3801.5	92.547	1.5755	2104.5	3.2568
-106.88	-2.87	0.016388	-3789.5	87.652	1.5707	1961.8	3.2567
-106.69	-2.8713	2.5017	-3734.6	83.59	1.5667	2112.5	3.2567
-106.51	-2.8727	5.6587	-3690.6	79.266	1.5624	2366.8	3.2566
-106.32	-2.874	-2.3512	-3661.7	75.137	1.5583	2717.5	3.2566
-106.13	-2.8753	-0.1337	-3629.8	72.114	1.5553	2842.4	3.2565
-105.95	-2.8766	-7.101	-3606.7	67.913	1.5511	3484.2	3.2565
-105.76	-2.8779	-2.9782	-3602.2	64.952	1.5481	3192.8	3.2564
-105.57	-2.8792	-5.9565	-3603.7	61.006	1.5441	3270.9	3.2561
-105.39	-2.8804	-7.0995	-3604.2	57.401	1.5404	3226.4	3.2558
-105.2	-2.8817	-4.3846	-3595.5	54.258	1.5372	3096.1	3.2554
-105.02	-2.883	-7.4791	-3578.5	50.628	1.5335	3327.6	3.2551
-104.83	-2.8842	-2.9151	-3572.9	47.379	1.5302	2803.3	3.2547
-104.64	-2.8855	-2.8227	-3557.5	44.071	1.5268	3015.1	3.2543
-104.46	-2.8867	-3.6909	-3519.2	40.553	1.5231	3134.9	3.2539
-104.27	-2.8879	-1.9712	-3472	37.673	1.5201	3167.6	3.2534
-104.09	-2.8891	-6.0346	-3401.9	33.445	1.5157	3692.4	3.253
-103.9	-2.8904	-3.0863	-3345.4	31.085	1.5132	3797.9	3.2525
-103.71	-2.8916	-3.4573	-3290.7	27.51	1.5095	3959	3.2521
-103.53	-2.8928	-9.5688	-3243.7	23.832	1.5056	4477.1	3.2516
-103.34	-2.8939	-4.9129	-3203.2	19.683	1.5012	4564.9	3.2511
-103.16	-2.8951	-5.0347	-3173.1	16.322	1.4976	4454.7	3.2505
-102.97	-2.8963	1.4537	-3181.1	14.862	1.496	4074.9	3.25
-102.79	-2.8974	-2.9882	-3179.3	12.149	1.4931	4195.3	3.2495
-102.6	-2.8986	-7.8198	-3202.7	11.117	1.492	4226.1	3.2496
-102.42	-2.8997	-5.8026	-3268.5	12.573	1.4936	3800.3	3.2501
-102.23	-2.9009	-8.166	-3347.9	12.367	1.4934	3728.9	3.2505
-102.05	-2.902	-1.9189	-3309.2	13.096	1.4942	3620.9	3.2508
-101.86	-2.9031	-6.2565	-3299.9	17.741	1.4991	4020.2	3.2512
-101.68	-2.9043	-2.5379	-3315.8	28.14	1.5101	3611.7	3.2517
-101.49	-2.9054	-3.8864	-3328.8	38.823	1.5213	3925.2	3.2522
-101.31	-2.9065	1.3724	-3339.6	47.444	1.5303	3735.8	3.2525
-101.12	-2.9075	-5.5166	-3347.5	54.9	1.5379	3845.9	3.2528
-100.94	-2.9086	0.6759	-3358.7	62.488	1.5456	3659.9	3.2532
-100.75	-2.9097	-2.4295	-3378.5	67.797	1.551	3836.9	3.2536
-100.57	-2.9108	-8.2435	-3398.3	72.856	1.556	3938.3	3.2539
-100.38	-2.9118	-2.782	-3431.1	76.997	1.5602	3644.8	3.2543
-100.2	-2.9129	-2.2198	-3470.1	80.832	1.564	3504.7	3.2545
-100.02	-2.9139	-7.1877	-3494.5	84.39	1.5675	3652.5	3.2549
-99.832	-2.915	-4.1257	-3510.8	87.164	1.5702	3491.4	3.2552
-99.648	-2.916	-3.9667	-3525.1	90.678	1.5737	3539.4	3.2556
-99.464	-2.917	-6.588	-3529.5	93.099	1.576	3543.9	3.2558
-99.28	-2.918	-7.0405	-3529.6	96.372	1.5792	3791.9	3.2562
-99.096	-2.919	-7.6239	-3526.6	98.359	1.5811	3991.5	3.2566
-98.912	-2.92	-7.0938	-3521.2	102.91	1.5855	4144.4	3.2572
-98.728	-2.921	-9.5179	-3514.4	111.64	1.5939	4374.3	3.2577
-98.544	-2.922	-7.9948	-3519.7	120.85	1.6027	4509.7	3.2583
-98.361	-2.923	-5.8106	-3534.4	130.04	1.6113	4333.6	3.2588
-98.177	-2.9239	-4.5863	-3549.6	138.64	1.6193	4122.3	3.2594
-97.994	-2.9249	-3.3821	-3555.6	146.43	1.6265	4341.9	3.2599
-97.81	-2.9258	-2.2569	-3577.2	154.86	1.6342	3847.2	3.2604
-97.627	-2.9268	-5.2778	-3450	161.47	1.6401	5214.8	3.261
-97.443	-2.9277	-6.9344	-3294	170.65	1.6484	6248.6	3.2614
-97.26	-2.9286	-6.3282	-3473	179.18	1.6559	5167	3.2615
-97.077	-2.9295	-0.39694	-3509.8	187.39	1.6631	4611.8	3.2615
-96.894	-2.9304	-8.665	-3597.1	193.76	1.6687	4599	3.2616
-96.71	-2.9313	-7.2848	-3588.9	196.19	1.6708	4506.8	3.2617
-96.527	-2.9322	-12.486	-3600.7	196.62	1.6712	4861.1	3.2618
-96.344	-2.9331	-12.694	-3599.7	198.16	1.6725	4690.3	3.2618
-96.161	-2.934	-5.7999	-3594.7	200.07	1.6741	4673.5	3.2619
-95.978	-2.9349	-11.756	-3536.2	201.18	1.6751	5403.2	3.262
-95.796	-2.9357	-9.0912	-3544.5	198.52	1.6728	5198.1	3.2622
-95.613	-2.9366	-11.52	-3546.1	196.74	1.6713	5254	3.2623
-95.43	-2.9374	-13.056	-3542.6	196.5	1.6711	5415.5	3.2624
-95.247	-2.9383	-11.57	-3535.6	197.74	1.6721	5437.7	3.2625
-95.065	-2.9391	-9.4677	-3511.8	199.51	1.6737	5612.4	3.2627
-94.882	-2.9399	-7.3959	-3501.5	200.64	1.6746	5643.6	3.2628
-94.7	-2.9408	-4.8285	-3515.3	204.04	1.6776	5434.9	3.263
-94.517	-2.9416	-14.319	-3560	212.45	1.6847	5425.9	3.2632
-94.335	-2.9424	-9.1198	-3593.1	227.59	1.6975	5047.2	3.2633
-94.152	-2.9432	-14.014	-3600.1	248.85	1.715	5250	3.2635
-93.97	-2.9439	-9.0283	-3595.2	277.82	1.7382	4998.3	3.2637
-93.788	-2.9447	-14.549	-3568.1	297.46	1.7535	5445.9	3.2639
-93.605	-2.9455	-6.3015	-3493.2	312.8	1.7652	5447.5	3.2641
-93.423	-2.9463	-9.9751	-3498.7	338.73	1.7846	5713.9	3.2643
-93.241	-2.947	-1.3442	-3498.7	364.82	1.8035	5416.6	3.2645
-93.059	-2.9478	-11.582	-3508.4	382.9	1.8163	5707	3.2647
-92.877	-2.9485	-11.478	-3522.1	395.09	1.8248	5359	3.2648
-92.695	-2.9492	-10.632	-3530.8	401.32	1.829	5504.9	3.265
-92.513	-2.95	-9.3077	-3527.8	403.95	1.8308	5405	3.2651
-92.331	-2.9507	-12.519	-3519.1	407.43	1.8332	5665.3	3.2653
-92.149	-2.9514	-11.328	-3501.4	409.19	1.8344	5811.9	3.2654
-91.967	-2.9521	-13.234	-3500.4	409.57	1.8347	5992.2	3.2656
-91.785	-2.9528	-10.751	-3488.1	408.65	1.834	6097.2	3.2658
-91.603	-2.9535	-8.2815	-3457.7	406.43	1.8325	6136.7	3.2661
-91.422	-2.9541	-11.414	-3427	403.28	1.8304	6416.9	3.2664
-91.24	-2.9548	-9.157	-3419.6	404.72	1.8314	6431.6	3.2667
-91.058	-2.9555	-7.4402	-3376	409.93	1.8349	6707	3.2671
-90.877	-2.9561	-0.52731	-3327.4	412.11	1.8364	6515.7	3.2674
-90.695	-2.9568	-2.1856	-3280.4	416.9	1.8396	6963.7	3.2676
-90.514	-2.9574	-7.7042	-3231.4	427.9	1.847	7621.8	3.2679
-90.332	-2.9581	-0.59278	-3187.7	407.66	1.8334	7465.8	3.2682
-90.151	-2.9587	0.91824	-3190.5	390.04	1.8213	7681.8	3.2683
-89.969	-2.9593	-2.0215	-3201.8	373.35	1.8096	7649	3.2683
-89.788	-2.9599	-1.0251	-3245.2	363	1.8022	7411.8	3.2683
-89.607	-2.9605	-5.3985	-3287.5	360.8	1.8006	7373.2	3.2683
-89.425	-2.9611	-5.6204	-3305.3	357.77	1.7984	7405	3.2683
-89.244	-2.9617	-4.7025	-3317.9	353.9	1.7957	7400.8	3.2682
-89.063	-2.9623	-4.2429	-3326.7	353.78	1.7956	7313.2	3.2682
-88.882	-2.9629	-4.2322	-3331.7	354.64	1.7962	7188.2	3.2682
-88.701	-2.9634	-7.2543	-3327.1	356.46	1.7975	7305.3	3.2683
-88.52	-2.964	-6.3224	-3310.7	357.92	1.7986	7285.8	3.2683
-88.338	-2.9645	-8.5803	-3287.3	360.66	1.8005	7445.7	3.2683
-88.157	-2.9651	-6.3569	-3249.5	364.46	1.8032	7800.4	3.2683
-87.976	-2.9656	-4.6595	-3216.3	367.66	1.8055	7975.7	3.2683
-87.795	-2.9662	-10.47	-3213.6	373.7	1.8098	8273.7	3.2683
-87.614	-2.9667	-12.055	-3214.8	379.63	1.814	8270	3.2684
-87.434	-2.9672	-6.3209	-3206.1	371.38	1.8082	8299.7	3.2684
-87.253	-2.9677	-0.75532	-3197.2	363.6	1.8026	7852.2	3.2685
-87.072	-2.9682	-1.6893	-3199.2	360.28	1.8002	7793.5	3.2685
-86.891	-2.9687	-3.7405	-3209.3	364.62	1.8034	8073	3.2685
-86.71	-2.9692	-5.9212	-3251.5	369.82	1.8071	8071.4	3.2686
-86.529	-2.9696	-12.516	-3283.1	376.44	1.8117	8152.1	3.2687
-86.349	-2.9701	-6.9893	-3313.4	383.69	1.8168	7737.3	3.2688
-86.168	-2.9706	-5.2597	-3337.7	388.49	1.8202	7379.7	3.2688
-85.987	-2.971	-4.2043	-3354.5	389.99	1.8212	7214.8	3.2688
-85.807	-2.9715	1.8427	-3363.3	388.41	1.8201	7021.9	3.2688
-85.626	-2.9719	-2.612	-3361.2	386.05	1.8185	7225.4	3.2688
-85.445	-2.9723	-0.31144	-3353.3	385.45	1.8181	7161.8	3.2688
-85.265	-2.9728	-2.7024	-3337.4	384	1.8171	7368.8	3.2689
-85.084	-2.9732	1.8682	-3305.5	383.96	1.817	7334.7	3.2689
-84.904	-2.9736	-0.13259	-3271.2	383.81	1.8169	7652.6	3.269
-84.723	-2.974	-0.86687	-3245.2	385.15	1.8179	7841.4	3.2692
-84.543	-2.9744	-0.14304	-3218.5	392.22	1.8228	8160.9	3.2696
-84.362	-2.9748	1.1831	-3218.9	427.12	1.8465	8039	3.2701
-84.182	-2.9752	-0.093944	-3213.6	507.38	1.8976	7962.3	3.2708
-84.001	-2.9755	1.1618	-3169	575.83	1.9378	8062.2	3.2715
-83.821	-2.9759	0.95041	-3157	599.32	1.951	8283.5	3.2723
-83.641	-2.9763	0.27008	-3130.5	592	1.9469	8614.9	3.2729
-83.46	-2.9766	4.8156	-3092.9	549.78	1.9229	8814.4	3.2734
-83.28	-2.9769	6.6099	-3052.1	497.75	1.8917	9236.6	3.274
-83.1	-2.9773	8.3691	-3024.4	446.22	1.8591	9554.6	3.2744
-82.919	-2.9776	9.7126	-3011	399.16	1.8276	9765.3	3.2747
-82.739	-2.9779	17.16	-3008.9	355.16	1.7966	9703.4	3.2749
-82.559	-2.9782	19.621	-2972.6	292.93	1.75	9896.6	3.2752
-82.379	-2.9785	24.658	-2960.4	284.46	1.7434	9757.6	3.2756
-82.198	-2.9788	20.952	-2977.7	326.43	1.7755	9508.6	3.2758
-82.018	-2.9791	-2.9874	-3103.7	348.9	1.792	9698.5	3.2761
-81.838	-2.9794	-49.783	-3454.4	357.65	1.7984	9208.9	3.2761
-81.658	-2.9797	-97.191	-4059	361.55	1.8012	9615.5	3.2761
-81.478	-2.98	-77.234	-3103.5	360.87	1.8007	14627	3.2985
-81.298	-2.9802	-29.716	-1686.7	359.76	1.7999	21970	3.3
-81.118	-2.9805	-69.434	-766.95	357.88	1.7985	32534	3.3
-80.938	-2.9807	-95.689	-162.38	357.66	1.7984	40397	3.3
-80.757	-2.981	-71.594	-16.438	450.92	1.8621	39008	3.3
-80.577	-2.9812	-53.68	-9.8341	990.31	2.1278	33975	3.3
-80.397	-2.9814	-80.7	-10.373	1482.8	2.2719	35495	3.3
-80.217	-2.9816	-64.992	217.59	2133.1	2.3868	36860	3.3
-80.037	-2.9818	-94.908	-1.4669	2442.2	2.4238	32639	3.3
-79.857	-2.982	-66.036	5.4145	2487.4	2.4286	28393	3.3
-79.677	-2.9822	-47.73	156.57	2377.7	2.4168	30440	3.3
-79.497	-2.9824	46.132	2328.1	2197.6	2.3953	45245	3.3
-79.317	-2.9826	247.24	3676.2	2001.5	2.3682	49952	3.3
-79.137	-2.9828	162.18	3188.6	1815.7	2.3384	54337	3.3
-78.957	-2.983	116.93	2756.5	1668.4	2.3113	52815	3.3
-78.777	-2.9831	91.603	2641.8	1588	2.295	45627	3.3
-78.597	-2.9833	140.5	2553.4	1602.7	2.2981	42337	3.3
-78.418	-2.9834	-49.345	1388.5	1734.7	2.3239	43599	3.3
-78.238	-2.9835	-46.752	822.31	1980.8	2.3651	35793	3.3
-78.058	-2.9837	-40.689	676.54	2331.6	2.4115	35901	3.3
-77.878	-2.9838	-95.938	474.92	2777.7	2.4558	38327	3.3
-77.698	-2.9839	-112.99	296.39	3309.9	2.4941	36820	3.3
-77.518	-2.984	-109.62	283.84	3911.5	2.5255	35537	3.3
-77.338	-2.9841	-102.23	308.46	4537.6	2.5495	34968	3.3
-77.158	-2.9842	-73.506	294.66	5135.7	2.567	31513	3.3
-76.978	-2.9843	-52.835	264.37	5653.7	2.5792	28976	3.3
-76.799	-2.9844	-33.313	247.21	6039.3	2.5869	27158	3.3
-76.619	-2.9844	-12.658	237.5	6253.2	2.5907	25376	3.3
-76.439	-2.9845	-13.307	225.92	6308.8	2.5917	25698	3.3
-76.259	-2.9845	-10.96	215.91	6232.1	2.5904	26040	3.3
-76.079	-2.9846	-1.7945	201.6	6049.4	2.5871	25695	3.3
-75.899	-2.9846	14.991	194.17	5786.9	2.5819	24632	3.3
-75.719	-2.9847	23.57	186.89	5469.8	2.5751	24279	3.3
-75.54	-2.9847	18.381	177.03	5119	2.5666	25355	3.3
-75.36	-2.9847	5.2496	168.37	4754.2	2.5563	27142	3.3
-75.18	-2.9847	6.2381	165.04	4395.3	2.5446	27820	3.3
-75	-2.9847	10.503	159.24	4062	2.5319	27916	3.3
-74.82	-2.9847	21.37	155	3769.8	2.519	27642	3.3
-74.64	-2.9847	32.441	150.19	3516.4	2.5061	27233	3.3
-74.46	-2.9847	44.188	147.01	3295.1	2.4932	26610	3.3
-74.281	-2.9847	46.373	149.01	3099.4	2.4804	26642	3.3
-74.101	-2.9846	41.908	150	2922.6	2.4675	27547	3.3
-73.921	-2.9846	42.254	145.46	2759	2.4542	27668	3.3
-73.741	-2.9845	31.826	136.21	2606.6	2.4404	28690	3.3
-73.561	-2.9845	31.648	128.32	2464.3	2.4262	28959	3.3
-73.381	-2.9844	26.691	125.05	2331.2	2.4115	29303	3.3
-73.201	-2.9844	26.29	121.87	2206.2	2.3964	29601	3.3
-73.022	-2.9843	27.507	118.04	2088.5	2.3807	29535	3.3
-72.842	-2.9842	21.062	110.57	1977.9	2.3647	30058	3.3
-72.662	-2.9841	19.206	106.04	1874.4	2.3483	30354	3.3
-72.482	-2.984	16.664	108.91	1778.1	2.3318	30659	3.3
-72.302	-2.9839	21.849	104.03	1689	2.3153	30377	3.3
-72.122	-2.9838	28.329	101.99	1607	2.299	29873	3.3
-71.942	-2.9837	32.55	100	1531.5	2.2829	29630	3.3
-71.762	-2.9835	33.326	100	1462	2.267	29714	3.3
-71.582	-2.9834	31.752	100	1397.6	2.2515	29948	3.3
-71.403	-2.9833	27.4	99.974	1337.9	2.2362	30404	3.3
-71.223	-2.9831	23.08	96.934	1282	2.2211	30860	3.3
-71.043	-2.983	18.227	93.247	1229.7	2.2062	31276	3.3
-70.863	-2.9828	10.348	89.788	1180.6	2.1916	31892	3.3
-70.683	-2.9826	13.262	94.668	1134.3	2.1772	31796	3.3
-70.503	-2.9824	18.111	96.585	1090.7	2.1629	31575	3.3
-70.323	-2.9822	16.851	99.982	1049.3	2.1489	31846	3.3
-70.143	-2.982	22.639	95.307	1010.6	2.1352	31305	3.3
-69.963	-2.9818	26.341	92.034	974.84	2.1221	30943	3.3
-69.783	-2.9816	25.478	89.133	942.56	2.1098	31126	3.3
-69.603	-2.9814	22.143	80.167	914.13	2.0987	31261	3.3
-69.423	-2.9812	24.414	78.847	889.99	2.089	31071	3.3
-69.243	-2.981	19.236	75.952	870.79	2.0811	31476	3.3
-69.062	-2.9807	16.416	73.999	857.23	2.0755	31606	3.3
-68.882	-2.9805	6.9783	73	850.01	2.0724	32205	3.3
-68.702	-2.9802	-7.4348	71.978	849.81	2.0723	33491	3.3
-68.522	-2.98	-22.802	71.747	857.11	2.0754	34769	3.3
-68.342	-2.9797	-24.652	69.06	871.45	2.0814	34604	3.3
-68.162	-2.9794	-17.87	70.48	892.19	2.0899	33918	3.3
-67.982	-2.9791	-14.093	65.01	918.64	2.1005	33480	3.3
-67.802	-2.9788	-18.58	65.451	950.14	2.1127	33559	3.3
-67.621	-2.9785	-15.431	63.967	986.17	2.1263	33315	3.3
-67.441	-2.9782	-13.533	64	1026.8	2.141	32984	3.3
-67.261	-2.9779	-11.699	65.006	1072.2	2.1567	32964	3.3
-67.081	-2.9776	-6.742	66.315	1122.5	2.1734	32447	3.3
-66.9	-2.9773	6.724	69.103	1178	2.1908	31257	3.3
-66.72	-2.9769	11.099	70.234	1238.5	2.2088	30830	3.3
-66.54	-2.9766	10.249	69.047	1302.1	2.2266	30915	3.3
-66.359	-2.9763	11.287	66.089	1366.6	2.2436	30733	3.3
-66.179	-2.9759	9.6003	59.463	1429.7	2.2593	30791	3.3
-65.999	-2.9755	4.4332	57	1489.4	2.2734	31190	3.3
-65.818	-2.9752	5.9986	53.688	1543.5	2.2855	30935	3.3
-65.638	-2.9748	4.8471	49.037	1591.1	2.2957	30820	3.3
-65.457	-2.9744	1.5493	48	1631.4	2.304	30961	3.3
-65.277	-2.974	-0.82984	48	1663.7	2.3104	31157	3.3
-65.096	-2.9736	-6.9073	47.008	1687.4	2.315	31494	3.3
-64.916	-2.9732	-9.3343	46.053	1702	2.3178	31618	3.3
-64.735	-2.9728	-9.5478	41.994	1709.2	2.3192	31532	3.3
-64.555	-2.9723	-11.238	44.066	1711.3	2.3196	31581	3.3
-64.374	-2.9719	-17.224	42	1710.4	2.3194	32096	3.3
-64.193	-2.9715	-17.754	40.995	1708.6	2.3191	32073	3.3
-64.013	-2.971	-14.468	39.448	1707.5	2.3188	31745	3.3
-63.832	-2.9706	-15.006	38.86	1706.2	2.3186	31806	3.3
-63.651	-2.9701	-9.8164	39	1703.4	2.3181	31263	3.3
-63.471	-2.9696	-4.6598	39	1697.6	2.317	30835	3.3
-63.29	-2.9692	-5.3793	37.979	1687.4	2.315	30875	3.3
-63.109	-2.9687	-5.9615	37	1671.9	2.312	30948	3.3
-62.928	-2.9682	-9.9707	36.143	1652.4	2.3082	31256	3.3
-62.747	-2.9677	-14.172	35	1630.7	2.3038	31618	3.3
-62.566	-2.9672	-17.871	33.625	1608.8	2.2993	31975	3.3
-62.386	-2.9667	-19.947	30.007	1588.3	2.2951	32094	3.3
-62.205	-2.9662	-21.02	28.861	1571.2	2.2915	32159	3.3
-62.024	-2.9656	-20.005	28	1559.1	2.2889	32113	3.3
-61.843	-2.9651	-19.36	28	1553.6	2.2877	32114	3.3
-61.662	-2.9645	-19.767	28.008	1556.3	2.2883	32107	3.3
-61.48	-2.964	-17.333	27.093	1569	2.291	31995	3.3
-61.299	-2.9634	-22.558	26.999	1593	2.2961	32371	3.3
-61.118	-2.9629	-18.166	27.733	1629.1	2.3035	31840	3.3
-60.937	-2.9623	-10.13	26	1677.7	2.3131	30881	3.3
-60.756	-2.9617	-13.246	25.998	1739.4	2.3248	31043	3.3
-60.575	-2.9611	-22.105	25.996	1814.7	2.3383	31739	3.3
-60.393	-2.9605	-15.745	37.98	1903.8	2.3531	31280	3.3
-60.212	-2.9599	-16.334	41.862	2005.4	2.3688	31143	3.3
-60.031	-2.9593	-20.15	56.465	2117.9	2.3848	31354	3.3
-59.849	-2.9587	-22.343	39.404	2239.7	2.4006	31153	3.3
-59.668	-2.9581	-19.974	49.867	2369.4	2.4158	30859	3.3
-59.486	-2.9574	-21.803	59.74	2504.8	2.4304	30832	3.3
-59.305	-2.9568	-27.092	98.576	2642.4	2.4438	31470	3.3
-59.123	-2.9561	-33.095	59.871	2778.1	2.4558	31331	3.3
-58.942	-2.9555	-33.149	82.034	2907.9	2.4664	31389	3.3
-58.76	-2.9548	-37.585	90.477	3027.7	2.4754	31941	3.3
-58.578	-2.9541	-40.056	60.05	3133.7	2.4828	31587	3.3
-58.397	-2.9535	-39.96	25.334	3222.4	2.4887	31265	3.3
-58.215	-2.9528	-39.438	19.944	3290.6	2.493	31210	3.3
-58.033	-2.9521	-27.43	17.002	3335.1	2.4957	30483	3.3
-57.851	-2.9514	-2.0808	18.332	3352.8	2.4967	28308	3.3
-57.669	-2.9507	19.981	26.304	3341.3	2.4961	26494	3.3
-57.487	-2.95	29.753	24.811	3302.8	2.4937	26088	3.3
-57.305	-2.9492	23.143	21.67	3240.6	2.4898	26835	3.3
-57.123	-2.9485	14.442	18	3157.7	2.4844	27628	3.3
-56.941	-2.9478	16.741	18	3057.3	2.4775	27580	3.3
-56.759	-2.947	9.6014	18.865	2942.5	2.469	28100	3.3
-56.577	-2.9463	-1.9005	47.708	2816	2.459	29775	3.3
-56.395	-2.9455	-6.299	100.03	2680.5	2.4472	30909	3.3
-56.212	-2.9447	-13.217	91.004	2538.5	2.4338	31439	3.3
-56.03	-2.9439	-10.787	84.016	2392.6	2.4184	31310	3.3
-55.848	-2.9432	1.1816	76.795	2245.3	2.4012	30486	3.3
-55.665	-2.9424	17.791	73.529	2097.9	2.382	28959	3.3
-55.483	-2.9416	39.239	114.56	1951.6	2.3607	28561	3.3
-55.3	-2.9408	45.097	184.31	1807.6	2.337	28528	3.3
-55.118	-2.9399	31.119	23.732	1667	2.311	28528	3.3
-54.935	-2.9391	37.906	100.01	1531.3	2.2828	29046	3.3
-54.753	-2.9383	29.583	72.921	1402.6	2.2527	29576	3.3
-54.57	-2.9374	27.258	41.12	1283.4	2.2215	29256	3.3
-54.387	-2.9366	22.313	53.721	1176.1	2.1902	30124	3.3
-54.204	-2.9357	29.664	103.28	1083.2	2.1604	30173	3.3
-54.022	-2.9349	26.64	120.26	1006.3	2.1336	30389	3.3
-53.839	-2.934	7.4937	84.222	943.62	2.1102	31649	3.3
-53.656	-2.9331	17.563	110.74	892.59	2.0901	31457	3.3
-53.473	-2.9322	14.589	96.944	850.6	2.0727	31260	3.3
-53.29	-2.9313	17.763	100	815.07	2.0573	30955	3.3
-53.106	-2.9304	17.152	96.504	783.77	2.0434	30816	3.3
-52.923	-2.9295	-2.0752	97.115	755.91	2.0305	32725	3.3
-52.74	-2.9286	-19.195	89.854	731.07	2.0188	34146	3.3
-52.557	-2.9277	-23.747	99.62	708.84	2.008	34924	3.3
-52.373	-2.9268	-24.68	68.466	688.79	1.998	34586	3.3
-52.19	-2.9258	-24.314	51.212	670.82	1.9889	34360	3.3
-52.006	-2.9249	-12.426	23.584	656.08	1.9814	33150	3.3
-51.823	-2.9239	-8.0518	15.041	646.04	1.9761	32569	3.3
-51.639	-2.923	2.9764	13.963	642.17	1.9741	31812	3.3
-51.456	-2.922	12.814	12.384	645.94	1.9761	31036	3.3
-51.272	-2.921	11.871	17.434	658.68	1.9827	31223	3.3
-51.088	-2.92	9.0244	31.688	681.22	1.9942	31710	3.3
-50.904	-2.919	13.907	37.956	714.24	2.0106	31310	3.3
-50.72	-2.918	8.692	39.64	758.42	2.0317	31619	3.3
-50.536	-2.917	4.0969	28.178	814.46	2.0571	31750	3.3
-50.352	-2.916	0.97593	33.965	882.36	2.0859	32023	3.3
-50.168	-2.915	-4.7964	19.054	959.38	2.1163	32114	3.3
-49.984	-2.9139	-10.015	30.754	1042.1	2.1464	32496	3.3
-49.8	-2.9129	-12.367	12.512	1127.1	2.1749	32317	3.3
-49.615	-2.9118	-11.743	24.481	1211	2.2007	32115	3.3
-49.431	-2.9108	-10.979	62.53	1290.1	2.2233	32381	3.3
-49.247	-2.9097	-8.9789	78.831	1360.1	2.242	32317	3.3
-49.062	-2.9086	-1.9728	87.487	1416.4	2.2561	31428	3.3
-48.878	-2.9075	-4.7992	98.78	1454.4	2.2653	31594	3.3
-48.693	-2.9065	-20.695	97.047	1469.6	2.2688	33011	3.3
-48.508	-2.9054	-29.64	93.454	1459.1	2.2663	33664	3.3
-48.324	-2.9043	-33.684	83.867	1426.7	2.2586	33924	3.3
-48.139	-2.9031	-35.689	82.007	1378.3	2.2466	34084	3.3
-47.954	-2.902	-28.539	78.597	1319.3	2.2312	33569	3.3
-47.769	-2.9009	-29.701	69.895	1255.4	2.2136	33497	3.3
-47.584	-2.8997	-30.544	89.328	1192.2	2.1951	34114	3.3
-47.399	-2.8986	-27.606	101.03	1134.7	2.1773	34179	3.3
-47.213	-2.8974	-29.821	75.869	1088	2.162	34165	3.3
-47.028	-2.8963	-27.969	76.193	1057	2.1515	34033	3.3
-46.843	-2.8951	-28.131	81.594	1046.6	2.1479	34101	3.3
-46.657	-2.8939	-29.378	64.819	1060.2	2.1526	34119	3.3
-46.472	-2.8928	-10.849	91.566	1094.3	2.1641	32581	3.3
-46.286	-2.8916	2.0705	146.03	1143.8	2.1802	32152	3.3
-46.101	-2.8904	-6.1885	184.63	1203.3	2.1984	33021	3.3
-45.915	-2.8891	-21.554	90.065	1267.8	2.2171	32737	3.3
-45.729	-2.8879	-29.074	74.315	1333.2	2.2349	33066	3.3
-45.543	-2.8867	-40.879	65.394	1400.3	2.2521	33696	3.3
-45.357	-2.8855	-47.255	77.061	1471	2.2691	34395	3.3
-45.171	-2.8842	-41.53	74.151	1547.1	2.2863	33654	3.3
-44.985	-2.883	-39.425	20.387	1630.6	2.3038	32867	3.3
-44.799	-2.8817	-35.951	32.912	1722.7	2.3217	32555	3.3
-44.612	-2.8804	-12.639	-0.81417	1843.5	2.3432	30198	3.3
-44.426	-2.8792	-6.3396	-3.8246	1934.4	2.358	29420	3.3
-44.24	-2.8779	-9.0719	0.33469	2045.2	2.3746	30204	3.3
-44.053	-2.8766	7.9162	19.179	2158.6	2.3902	28429	3.3
-43.866	-2.8753	13.251	35.999	2257.5	2.4027	28144	3.3
-43.68	-2.874	-7.0622	38.156	2360.4	2.4148	30232	3.3
-43.493	-2.8727	-12.02	49.818	2448.7	2.4245	30707	3.3
-43.306	-2.8713	-14.73	47.366	2515	2.4314	30710	3.3
-43.119	-2.87	-30.871	33.03	2552.1	2.4351	31998	3.3
-42.932	-2.8687	-46.54	21.427	2555.1	2.4354	33473	3.3
-42.745	-2.8673	-51.357	26.812	2530	2.4329	34167	3.3
-42.558	-2.866	-64.343	28.818	2485.2	2.4283	35713	3.3
-42.37	-2.8646	-65.792	13.687	2429.2	2.4224	35610	3.3
-42.183	-2.8632	-53.679	2.7962	2370.4	2.416	34462	3.3
-41.995	-2.8618	-33.341	8.1389	2315.8	2.4097	32530	3.3
-41.808	-2.8604	-17.073	1.4517	2265.6	2.4037	31107	3.3
-41.62	-2.859	-22.796	2.3875	2327.9	2.4111	31180	3.3
-41.432	-2.8576	-20.774	3.4391	2487.7	2.4286	31192	3.3
-41.245	-2.8562	-9.4457	2.0706	2426.9	2.4222	30483	3.3
-41.057	-2.8548	4.9302	5.3299	2359.7	2.4148	30006	3.3
-40.869	-2.8534	25.787	4.8518	2264.1	2.4035	28295	3.3
-40.68	-2.8519	36.542	0.99826	2049.8	2.3753	28053	3.3
-40.492	-2.8505	14.231	23.089	1978	2.3647	29822	3.3
-40.304	-2.849	23.436	7.9086	1906.7	2.3536	29618	3.3
-40.115	-2.8475	29.249	1.0071	1838.2	2.3423	29582	3.3
-39.927	-2.8461	36.718	8.4179	1951.1	2.3606	29808	3.3
-39.738	-2.8446	13.918	-6.7981	2135.2	2.3871	30479	3.2999
-39.55	-2.8431	18.404	-9.3061	2534.2	2.4333	29900	3.3003
-39.361	-2.8416	44.077	-9.3589	3517.6	2.5061	27402	3.3006
-39.172	-2.8401	46.918	-54.103	3061.7	2.4778	27207	3.3025
-38.983	-2.8386	41.952	-378.25	2040.7	2.374	27518	3.3026
-38.794	-2.837	-1.7889	-947.19	1221.9	2.2039	27031	3.3025
-38.604	-2.8355	-26.942	-1917.5	879.13	2.0846	23006	3.3024
-38.415	-2.834	-26.861	-2141	884.44	2.0867	20919	3.3023
-38.226	-2.8324	-26.311	-2383.8	818.67	2.0589	19676	3.3022
-38.036	-2.8309	-26.734	-2625.4	752.31	2.0288	18958	3.3021
-37.847	-2.8293	-14.144	-2519.7	704.52	2.0059	19201	3.302
-37.657	-2.8277	-15.607	-2599.3	679.38	1.9933	19046	3.3019
-37.467	-2.8261	-34.078	-2991.4	679.02	1.9931	17882	3.3018
-37.277	-2.8245	-40.143	-3209.4	723.95	2.0153	17551	3.3017
-37.087	-2.8229	-31.698	-3315.6	762.65	2.0337	16298	3.3016
-36.897	-2.8213	-20.909	-3394.9	814.81	2.0572	15188	3.3015
-36.706	-2.8197	-24.027	-3447.1	889.53	2.0888	15272	3.3014
-36.516	-2.8181	-20.789	-3534.9	996.35	2.13	14420	3.3013
-36.326	-2.8164	-16.542	-3648.8	1147.3	2.1813	13059	3.3012
-36.135	-2.8148	-11.141	-3697.8	1282.5	2.2212	12413	3.3011
-35.944	-2.8131	-13.528	-3673.6	1571.1	2.2914	12452	3.301
-108.56	-2.6844	0.97499	-3866.4	137.26	1.618	1845.6	3.2582
-108.38	-2.6858	2.4143	-3847.7	132	1.6131	1841.5	3.2581
-108.19	-2.6871	1.5467	-3832.5	127.98	1.6094	1882.8	3.258
-108	-2.6884	-0.34505	-3822.2	123	1.6047	2019.6	3.2577
-107.81	-2.6897	0.50502	-3815	118.94	1.6009	2091.5	3.2575
-107.63	-2.691	0.36779	-3810.9	114.27	1.5964	2140	3.2574
-107.44	-2.6923	-3.017	-3810.1	109.7	1.5921	2246.2	3.2572
-107.25	-2.6935	-5.1037	-3811.1	105.39	1.5879	2232	3.2571
-107.06	-2.6948	-3.59	-3809.9	99.657	1.5824	2351.9	3.257
-106.88	-2.6961	-2.8533	-3803.9	95.25	1.5781	2354.2	3.2569
-106.69	-2.6973	-3.8286	-3776.9	90.626	1.5736	2530.9	3.2568
-106.5	-2.6986	-7.6495	-3720.3	86.329	1.5694	2883.2	3.2567
-106.32	-2.6998	-7.2358	-3695.1	83.022	1.5661	2860.1	3.2566
-106.13	-2.701	-6.2146	-3665.3	77.964	1.5611	3039.8	3.2566
-105.94	-2.7022	-5.8666	-3638.4	75.367	1.5585	3176.4	3.2565
-105.76	-2.7035	-1.7102	-3629.1	71.15	1.5543	2903.6	3.2564
-105.57	-2.7047	-2.2712	-3624.4	67.716	1.5509	2856.3	3.2561
-105.38	-2.7059	-2.3343	-3620.9	62.97	1.5461	2848.9	3.2558
-105.2	-2.707	-2.6902	-3608.4	59.897	1.543	2976.2	3.2554
-105.01	-2.7082	-5.0294	-3594.2	55.434	1.5384	3043.1	3.2551
-104.83	-2.7094	-3.7527	-3585.5	51.863	1.5348	2927.3	3.2547
-104.64	-2.7106	-3.1871	-3570.5	48.068	1.5309	2924.3	3.2543
-104.45	-2.7117	-0.50448	-3541.8	44.852	1.5276	2798.8	3.2538
-104.27	-2.7129	-2.2587	-3501	40.729	1.5233	2986.5	3.2534
-104.08	-2.714	-1.4934	-3428	37.748	1.5202	3310.3	3.2529
-103.9	-2.7152	-1.6402	-3361.3	33.5	1.5158	3603.6	3.2525
-103.71	-2.7163	-1.0259	-3307.5	28.68	1.5107	3806	3.252
-103.52	-2.7174	-6.1682	-3260	24.145	1.5059	4106.9	3.2515
-103.34	-2.7185	-2.1124	-3216.5	20.587	1.5022	4223.9	3.2511
-103.15	-2.7196	-2.0963	-3175.2	15.617	1.4969	4341.3	3.2505
-102.97	-2.7207	-5.9226	-3194.9	13.332	1.4944	4549.2	3.25
-102.78	-2.7218	0.83075	-3011.4	12.417	1.4934	5239.2	3.2495
-102.6	-2.7229	-6.4658	-3226.4	12.002	1.493	3896.3	3.2496
-102.41	-2.724	-5.2192	-3354.8	11.555	1.4925	3314.1	3.2501
-102.23	-2.7251	-6.9025	-3442.1	12.55	1.4936	3124.2	3.2505
-102.04	-2.7261	-0.16303	-3348.5	15.023	1.4962	3340.2	3.2508
-101.86	-2.7272	-5.7108	-3297.6	21.776	1.5034	4023.1	3.2512
-101.67	-2.7282	-3.9062	-3299.9	31.664	1.5139	3972.5	3.2516
-101.49	-2.7293	-5.8708	-3304.8	41.404	1.524	4121.6	3.2521
-101.3	-2.7303	-5.4706	-3314.6	50.662	1.5336	3934.6	3.2525
-101.12	-2.7313	-6.0061	-3327	58.957	1.542	4102.5	3.2528
-100.93	-2.7323	-4.0157	-3340.9	65.159	1.5483	3920.6	3.2532
-100.75	-2.7333	-8.1116	-3359.5	70.74	1.5539	4153.5	3.2535
-100.57	-2.7343	-4.3726	-3381.9	75.552	1.5587	3932.7	3.2539
-100.38	-2.7353	-0.9634	-3406.1	79.519	1.5627	3774.1	3.2543
-100.2	-2.7363	-1.3762	-3441.5	82.867	1.566	3692.6	3.2546
-100.01	-2.7373	-5.1027	-3473.6	86.557	1.5696	3665.7	3.2549
-99.829	-2.7383	-0.69707	-3496.7	89.546	1.5725	3421.5	3.2552
-99.645	-2.7392	-6.8655	-3508.3	91.862	1.5748	3822.1	3.2556
-99.461	-2.7402	-6.0955	-3514.7	94.976	1.5778	3722.2	3.2558
-99.277	-2.7411	-7.8183	-3516.3	96.834	1.5797	3896.6	3.2562
-99.093	-2.7421	-3.951	-3513.8	100.61	1.5833	3952.4	3.2565
-98.909	-2.743	-6.7121	-3506.6	106.68	1.5892	4140.6	3.2572
-98.725	-2.7439	-6.4171	-3498.9	115.7	1.5978	4109.8	3.2577
-98.542	-2.7449	-10.4	-3499.8	126.85	1.6083	4511.3	3.2583
-98.358	-2.7458	-8.5899	-3502.9	135.8	1.6167	4557	3.2588
-98.174	-2.7467	-8.8785	-3513.9	144.52	1.6247	4800	3.2593
-97.991	-2.7476	-10.277	-3515.5	153.15	1.6326	5079.4	3.2599
-97.807	-2.7485	-10.187	-3515.9	160.61	1.6394	4777.8	3.2604
-97.624	-2.7494	-15.722	-3495.3	169.37	1.6472	5471.6	3.261
-97.441	-2.7502	19.224	-3438.8	177.92	1.6548	4727.8	3.2614
-97.257	-2.7511	-11.99	-3498.7	187.59	1.6633	5306.8	3.2615
-97.074	-2.752	-8.7473	-3496.3	198.15	1.6725	5081.1	3.2615
-96.891	-2.7528	-8.6939	-3514.8	203.73	1.6773	5075.9	3.2616
-96.708	-2.7537	-5.324	-3533.2	206.18	1.6794	4733.8	3.2617
-96.525	-2.7545	-7.055	-3568.7	206.17	1.6794	4586.5	3.2618
-96.342	-2.7553	-6.1106	-3591.3	207.99	1.6809	4531.5	3.2618
-96.159	-2.7562	-2.9937	-3518.8	210.34	1.6829	4745.6	3.2619
-95.976	-2.757	-5.4429	-3483.5	209.43	1.6822	5205.3	3.2621
-95.793	-2.7578	-8.5664	-3498.1	207.5	1.6805	5234.6	3.2622
-95.61	-2.7586	-6.8235	-3501.1	202.59	1.6763	5270.9	3.2623
-95.428	-2.7594	-8.0542	-3501.1	200.61	1.6746	5512.9	3.2624
-95.245	-2.7602	-7.9613	-3502.4	199.76	1.6739	5419	3.2625
-95.062	-2.761	-12.575	-3501.9	199.23	1.6734	5684.5	3.2626
-94.88	-2.7617	-9.7793	-3494.6	200.32	1.6744	5747.7	3.2628
-94.697	-2.7625	-14.951	-3486.2	202.33	1.6761	5707.9	3.263
-94.515	-2.7633	-8.6062	-3501.5	214.43	1.6864	5735.5	3.2632
-94.332	-2.764	-8.2528	-3509.9	235.02	1.7037	5421.3	3.2633
-94.15	-2.7648	-13.766	-3555.1	257.12	1.7217	5346.7	3.2635
-93.968	-2.7655	-10.614	-3558.7	277.69	1.7381	5375	3.2637
-93.785	-2.7662	-11.644	-3533	293.04	1.7501	5490.3	3.2638
-93.603	-2.767	-9.785	-3504.4	317.98	1.7692	5406.7	3.2641
-93.421	-2.7677	-3.1664	-3499.3	357.8	1.7985	5328.8	3.2643
-93.239	-2.7684	-13.61	-3498.8	388.31	1.8201	5707.3	3.2645
-93.057	-2.7691	-7.483	-3497.9	405.63	1.832	5471.2	3.2647
-92.875	-2.7698	-7.995	-3502.7	414.9	1.8383	5326.4	3.2648
-92.693	-2.7705	-14.455	-3508	417.24	1.8399	5753.2	3.265
-92.511	-2.7711	-10.159	-3508.4	418.23	1.8405	5519	3.2651
-92.329	-2.7718	-7.0974	-3508.2	418.7	1.8408	5665.3	3.2653
-92.147	-2.7725	-9.2156	-3503.4	421.58	1.8428	5612.5	3.2654
-91.965	-2.7731	-11.614	-3495.4	424.12	1.8445	5609.2	3.2656
-91.783	-2.7738	-8.2267	-3450.8	424.13	1.8445	5944.7	3.2658
-91.602	-2.7744	-3.0839	-3403.8	421.33	1.8426	6112	3.2661
-91.42	-2.7751	-0.88368	-3374.8	412.33	1.8365	6217.7	3.2664
-91.238	-2.7757	-7.0316	-3329	404.9	1.8315	6696.3	3.2667
-91.057	-2.7763	-5.9112	-3280.7	405.01	1.8316	7032.2	3.267
-90.875	-2.777	-2.757	-3253.1	406.23	1.8324	7139.1	3.2673
-90.693	-2.7776	1.3213	-3234.9	406.19	1.8324	6930	3.2676
-90.512	-2.7782	0.21668	-3211.2	403.56	1.8306	7190.2	3.2679
-90.33	-2.7788	-4.4378	-3203	409.13	1.8344	7612.5	3.268
-90.149	-2.7793	-4.2094	-3199.6	430.2	1.8485	7584.7	3.268
-89.968	-2.7799	-2.4672	-3199.7	432.57	1.8501	7610	3.268
-89.786	-2.7805	-2.3655	-3222.1	418.18	1.8405	7445.1	3.268
-89.605	-2.7811	-1.8289	-3243.4	399.18	1.8276	7308	3.268
-89.424	-2.7816	-3.3833	-3260.6	378.45	1.8132	7312.9	3.268
-89.243	-2.7822	-2.9588	-3273.2	369.57	1.8069	7167.5	3.268
-89.061	-2.7827	-0.26077	-3279.7	367.68	1.8055	7115.8	3.2679
-88.88	-2.7833	-1.7945	-3279.6	367.92	1.8057	7196.1	3.268
-88.699	-2.7838	-2.3132	-3271.6	368.11	1.8059	7430.6	3.268
-88.518	-2.7843	-5.337	-3255.3	368.34	1.806	7675.8	3.268
-88.337	-2.7848	-10.853	-3230.5	369.03	1.8065	7977.8	3.268
-88.156	-2.7854	-11.36	-3185	370.34	1.8074	8383.7	3.268
-87.975	-2.7859	-6.0176	-3157.8	371.93	1.8086	8418.8	3.2679
-87.794	-2.7864	-6.6398	-3166.9	372.06	1.8087	8333.9	3.268
-87.613	-2.7868	-7.8011	-3192.4	370.76	1.8077	8028	3.268
-87.432	-2.7873	-7.732	-3198.4	363.84	1.8028	8120.7	3.268
-87.251	-2.7878	-5.9313	-3195.3	356.18	1.7973	8176.1	3.268
-87.07	-2.7883	-12.8	-3198.9	359.12	1.7994	8470.4	3.2681
-86.89	-2.7887	-13.029	-3214	366.51	1.8047	8394.5	3.2681
-86.709	-2.7892	-8.7388	-3244.2	373.75	1.8099	7916.3	3.2682
-86.528	-2.7896	-1.258	-3271.1	381.43	1.8153	7517.9	3.2683
-86.347	-2.7901	-4.9246	-3300.2	387.43	1.8194	7485.3	3.2683
-86.167	-2.7905	-5.9472	-3322.8	393.49	1.8237	7400.6	3.2683
-85.986	-2.7909	-3.814	-3334.2	396.3	1.8256	7316.2	3.2684
-85.805	-2.7914	0.71752	-3335.5	395.29	1.8249	7098	3.2684
-85.625	-2.7918	-2.3855	-3323.8	395.59	1.8251	7219.6	3.2685
-85.444	-2.7922	1.4324	-3309.5	394.96	1.8247	7164.3	3.2685
-85.264	-2.7926	0.6266	-3290.2	395.77	1.8252	7291.5	3.2685
-85.083	-2.793	0.4746	-3244.2	395.42	1.825	7505.5	3.2685
-84.903	-2.7933	1.7179	-3193.4	397.67	1.8265	7803.7	3.2686
-84.722	-2.7937	4.65	-3181.1	405.85	1.8321	7751.8	3.2688
-84.542	-2.7941	4.9997	-3149.2	435.83	1.8522	7910.6	3.2689
-84.361	-2.7945	2.9178	-3025.1	502.96	1.8949	8492.1	3.269
-84.181	-2.7948	3.0877	-2998.8	573.6	1.9366	8417.2	3.2692
-84	-2.7952	6.2722	-3087.7	600.93	1.9519	7857.7	3.2697
-83.82	-2.7955	5.3705	-3112.3	605.1	1.9541	7895.2	3.2705
-83.64	-2.7958	2.1571	-3107.6	601.28	1.9521	8293.5	3.2711
-83.459	-2.7962	7.5359	-3071.8	574.45	1.9371	8333.4	3.2719
-83.279	-2.7965	10.944	-3023.4	525.44	1.9085	8619.9	3.2725
-83.099	-2.7968	10.648	-3005.9	461.21	1.8688	9133.4	3.2731
-82.918	-2.7971	9.8592	-2996.3	409.74	1.8348	9455.3	3.2735
-82.738	-2.7974	12.999	-2994.8	381.79	1.8155	9403.8	3.2739
-82.558	-2.7977	18.427	-2994.7	356.17	1.7973	9431	3.2743
-82.378	-2.798	22.004	-2998.1	388.51	1.8202	8874.4	3.2746
-82.198	-2.7983	21.204	-2985.3	411.45	1.836	8990.5	3.275
-82.017	-2.7985	17.254	-3011	396.1	1.8255	9176.8	3.2753
-81.837	-2.7988	-5.4466	-3438	381.25	1.8151	8784	3.2755
-81.657	-2.7991	-78.925	-3951.9	373.54	1.8097	9482.8	3.2754
-81.477	-2.7993	-99.203	-3487.5	368.73	1.8063	13078	3.2984
-81.297	-2.7996	-15.051	-1775.4	363.83	1.8028	20308	3.3
-81.117	-2.7998	-24.524	-785.04	360.86	1.8007	29730	3.3
-80.937	-2.8	-23.718	-246.72	358.39	1.7989	33813	3.3
-80.757	-2.8003	2.7455	-22.262	509.74	1.8991	31029	3.3
-80.577	-2.8005	0.92757	-9.9639	1389.1	2.2493	27775	3.3
-80.397	-2.8007	-18.973	-10.152	1983.9	2.3656	28857	3.3
-80.217	-2.8009	-69.261	10.209	2275.6	2.4049	32039	3.3
-80.037	-2.8011	-78.826	47.328	2398.3	2.4191	34526	3.3
-79.857	-2.8013	-36.194	-3.8285	2607.1	2.4404	30192	3.3
-79.677	-2.8015	-78.242	210.93	2491.4	2.429	32580	3.3
-79.497	-2.8016	73.484	1901.6	2296.9	2.4075	42545	3.3
-79.317	-2.8018	339.23	3567.1	2080.2	2.3796	47878	3.3
-79.137	-2.802	204.32	3889	1868.2	2.3473	53837	3.3
-78.957	-2.8021	40.496	2733.2	1690.1	2.3155	56836	3.3
-78.777	-2.8023	73.846	2420.7	1575	2.2923	49674	3.3
-78.597	-2.8024	226.88	2948.5	1552.2	2.2874	37590	3.3
-78.417	-2.8026	50.291	1403.3	1644.3	2.3065	35858	3.3
-78.237	-2.8027	-22.311	841.97	1848.4	2.344	35702	3.3
-78.057	-2.8028	15.003	1044.3	2155.2	2.3898	33661	3.3
-77.877	-2.8029	-54.498	503.54	2555.4	2.4354	38067	3.3
-77.698	-2.803	-96.43	323.2	3039.7	2.4762	34894	3.3
-77.518	-2.8031	-82.974	315.2	3592.1	2.5101	34318	3.3
-77.338	-2.8032	-84.547	318.49	4170.6	2.5363	34145	3.3
-77.158	-2.8033	-60.581	304.27	4726.6	2.5555	31183	3.3
-76.978	-2.8034	-41.29	257.2	5211.4	2.5689	28635	3.3
-76.798	-2.8035	-31.1	247.58	5576.5	2.5775	27838	3.3
-76.618	-2.8035	-20.102	235.35	5785.1	2.5819	27008	3.3
-76.439	-2.8036	-13.074	232.05	5848.4	2.5832	26753	3.3
-76.259	-2.8036	-0.6226	215.04	5789.5	2.582	25751	3.3
-76.079	-2.8037	8.8742	204.52	5631.4	2.5787	25588	3.3
-75.899	-2.8037	18.678	196.83	5397.1	2.5734	24803	3.3
-75.719	-2.8037	26.293	186.93	5109.2	2.5663	24759	3.3
-75.539	-2.8038	16.975	175.99	4787.7	2.5573	26000	3.3
-75.36	-2.8038	6.098	170.97	4452.3	2.5466	27666	3.3
-75.18	-2.8038	-5.6749	168.93	4122.6	2.5344	29489	3.3
-75	-2.8038	-2.7557	162.74	3818	2.5213	29749	3.3
-74.82	-2.8038	21.5	159.02	3553.7	2.5081	27831	3.3
-74.64	-2.8038	40.172	154.38	3327.2	2.4952	26693	3.3
-74.461	-2.8038	44.638	153	3131.5	2.4826	26770	3.3
-74.281	-2.8037	44.02	152	2959.6	2.4703	27087	3.3
-74.101	-2.8037	41.116	149.12	2804.4	2.458	27579	3.3
-73.921	-2.8037	36.181	144.11	2660.2	2.4454	28147	3.3
-73.741	-2.8036	24.273	137.59	2525.1	2.4324	29462	3.3
-73.561	-2.8036	23.03	129.89	2398.8	2.4191	29752	3.3
-73.382	-2.8035	21.032	128.44	2280.6	2.4055	30065	3.3
-73.202	-2.8035	24.201	123.26	2170	2.3917	29782	3.3
-73.022	-2.8034	34.375	115.31	2066.6	2.3777	28776	3.3
-72.842	-2.8033	28.673	112.39	1969.9	2.3635	29215	3.3
-72.662	-2.8032	23.261	110.38	1879.9	2.3492	30014	3.3
-72.482	-2.8031	15.017	107.01	1796.3	2.335	30904	3.3
-72.302	-2.803	16.621	105.01	1718.9	2.321	30875	3.3
-72.123	-2.8029	21.688	101.94	1647.5	2.3072	30384	3.3
-71.943	-2.8028	22.32	100	1581.1	2.2936	30290	3.3
-71.763	-2.8027	20.299	100	1519	2.2801	30594	3.3
-71.583	-2.8026	16.965	99.563	1460.1	2.2666	31118	3.3
-71.403	-2.8024	11.89	100	1403.6	2.2529	31595	3.3
-71.223	-2.8023	8.232	96.033	1348.6	2.239	31962	3.3
-71.043	-2.8021	6.8997	95.967	1294.9	2.2246	32132	3.3
-70.863	-2.802	8.9515	92.371	1242.2	2.2099	31900	3.3
-70.683	-2.8018	12.091	88.112	1190.4	2.1946	31711	3.3
-70.503	-2.8016	17.662	84.367	1139.2	2.1787	31219	3.3
-70.323	-2.8015	18.876	93.394	1088.6	2.1622	31374	3.3
-70.143	-2.8013	19.883	86.728	1039.3	2.1454	31238	3.3
-69.963	-2.8011	23.876	84.904	992	2.1284	30974	3.3
-69.783	-2.8009	24.172	81.21	947.6	2.1118	31026	3.3
-69.603	-2.8007	21.741	78.013	906.89	2.0958	31404	3.3
-69.423	-2.8005	17.015	74.564	870.67	2.0811	31753	3.3
-69.243	-2.8003	19.17	74.619	839.83	2.0681	31538	3.3
-69.063	-2.8	28.761	76.935	815.27	2.0574	30493	3.3
-68.883	-2.7998	20.068	69.946	797.86	2.0497	31182	3.3
-68.703	-2.7996	-0.041518	81.009	788.52	2.0455	33089	3.3
-68.523	-2.7993	-15.608	72.426	787.8	2.0452	34291	3.3
-68.343	-2.7991	-17.829	73.69	795.07	2.0485	34346	3.3
-68.163	-2.7988	-17.965	99.518	809.34	2.0548	34528	3.3
-67.983	-2.7985	-18.021	70.773	829.66	2.0637	34035	3.3
-67.802	-2.7983	-14.64	64	855.05	2.0745	33630	3.3
-67.622	-2.798	-16.54	64	884.7	2.0869	33595	3.3
-67.442	-2.7977	-13.638	64	918.4	2.1004	33500	3.3
-67.262	-2.7974	-11.974	63	956.11	2.115	33131	3.3
-67.082	-2.7971	0.51724	62.007	997.76	2.1305	32097	3.3
-66.901	-2.7968	7.3402	62.621	1043.3	2.1468	31402	3.3
-66.721	-2.7965	11.345	63	1092.5	2.1635	31151	3.3
-66.541	-2.7962	13.623	63	1144.2	2.1803	30838	3.3
-66.36	-2.7958	13.053	61.051	1197	2.1965	30788	3.3
-66.18	-2.7955	14.388	53.957	1249.5	2.2119	30627	3.3
-66	-2.7952	9.8438	52.819	1300.4	2.2261	30958	3.3
-65.819	-2.7948	6.543	56.052	1348.3	2.2389	31206	3.3
-65.639	-2.7945	6.4701	52.009	1392	2.2501	31004	3.3
-65.458	-2.7941	5.2084	49.999	1430.1	2.2594	31018	3.3
-65.278	-2.7937	-2.6298	49	1461.4	2.2669	31575	3.3
-65.097	-2.7933	-8.9781	48.454	1484.6	2.2723	32003	3.3
-64.917	-2.793	-12.311	47.022	1499	2.2756	32173	3.3
-64.736	-2.7926	-13.059	44.378	1506.1	2.2772	32152	3.3
-64.556	-2.7922	-11.681	43.004	1508.2	2.2777	31938	3.3
-64.375	-2.7918	-12.105	42.002	1507.3	2.2774	31888	3.3
-64.195	-2.7914	-13.834	40.016	1505.6	2.2771	31988	3.3
-64.014	-2.7909	-11.808	39	1504.7	2.2769	31887	3.3
-63.833	-2.7905	-9.181	39	1503.8	2.2767	31704	3.3
-63.653	-2.7901	-3.8948	39	1501.6	2.2762	31141	3.3
-63.472	-2.7896	0.95753	39	1496.8	2.2751	30736	3.3
-63.291	-2.7892	-0.37378	39.035	1488.1	2.2731	30880	3.3
-63.11	-2.7887	-2.8061	37.083	1474.5	2.27	31129	3.3
-62.93	-2.7883	-11.377	35.983	1457.3	2.2659	31875	3.3
-62.749	-2.7878	-16	34.008	1438.2	2.2614	32208	3.3
-62.568	-2.7873	-16.672	34.002	1418.7	2.2567	32157	3.3
-62.387	-2.7868	-15.284	32.019	1400.7	2.2522	31994	3.3
-62.206	-2.7864	-16.231	30	1385.6	2.2485	32074	3.3
-62.025	-2.7859	-20.088	30.061	1375.2	2.2458	32476	3.3
-61.844	-2.7854	-20.989	28.558	1371	2.2448	32532	3.3
-61.663	-2.7848	-24.204	25.839	1374.5	2.2457	32734	3.3
-61.482	-2.7843	-24.22	25.923	1387.4	2.2489	32697	3.3
-61.301	-2.7838	-21.629	28	1411	2.2548	32457	3.3
-61.12	-2.7833	-21.824	28.026	1446.2	2.2633	32441	3.3
-60.939	-2.7827	-19.959	23.849	1493.6	2.2744	32160	3.3
-60.757	-2.7822	-20.688	29.416	1554.1	2.2878	32106	3.3
-60.576	-2.7816	-22.036	35.458	1628.2	2.3033	32124	3.3
-60.395	-2.7811	-15.665	40.597	1716.3	2.3205	31377	3.3
-60.214	-2.7805	-13.062	53.671	1817.6	2.3388	31242	3.3
-60.032	-2.7799	-18.226	70.078	1930.7	2.3574	31711	3.3
-59.851	-2.7793	-17.922	68.312	2054.4	2.3759	31367	3.3
-59.67	-2.7788	-23.471	68.955	2187.4	2.3939	31490	3.3
-59.488	-2.7782	-22.035	97.849	2328.1	2.4111	31595	3.3
-59.307	-2.7776	-33.02	77.127	2472.8	2.4271	32009	3.3
-59.125	-2.777	-32.244	82.29	2617.7	2.4414	31826	3.3
-58.943	-2.7763	-28.431	94.212	2758.6	2.4541	31453	3.3
-58.762	-2.7757	-36.176	67.168	2891.5	2.4651	31667	3.3
-58.58	-2.7751	-34.651	96.971	3012.7	2.4743	31713	3.3
-58.398	-2.7744	-32.388	86.071	3118.8	2.4818	31489	3.3
-58.217	-2.7738	-29.512	50.704	3206.8	2.4876	30803	3.3
-58.035	-2.7731	-29.824	17.031	3273.5	2.4919	30570	3.3
-57.853	-2.7725	-18.643	14.983	3316	2.4945	29793	3.3
-57.671	-2.7718	5.2759	16.145	3331.8	2.4955	27690	3.3
-57.489	-2.7711	21.564	26.509	3322	2.4949	26540	3.3
-57.307	-2.7705	27.332	23	3288.4	2.4928	26097	3.3
-57.125	-2.7698	24.05	19.942	3232.8	2.4893	26558	3.3
-56.943	-2.7691	18.731	15.991	3157	2.4844	27080	3.3
-56.761	-2.7684	14.122	16.159	3062.9	2.4779	27675	3.3
-56.579	-2.7677	16.365	96.057	2953.4	2.4699	28495	3.3
-56.397	-2.767	12.44	98.543	2831.3	2.4602	29077	3.3
-56.215	-2.7662	9.7811	87.247	2699.4	2.449	29293	3.3
-56.032	-2.7655	15.739	78.906	2560.8	2.436	28781	3.3
-55.85	-2.7648	22.934	74.148	2418	2.4212	28065	3.3
-55.668	-2.764	27.504	59.852	2272.5	2.4046	27888	3.3
-55.485	-2.7633	40.633	193.28	2125.5	2.3858	28673	3.3
-55.303	-2.7625	38.842	193.83	1978.4	2.3648	29062	3.3
-55.12	-2.7617	19.625	15.811	1832.3	2.3413	28592	3.3
-54.938	-2.761	36.379	103.24	1688.7	2.3153	28840	3.3
-54.755	-2.7602	19.463	75.644	1550.8	2.2871	30048	3.3
-54.572	-2.7594	17.839	69.727	1421.7	2.2574	30244	3.3
-54.39	-2.7586	13.05	56.647	1304.7	2.2273	30833	3.3
-54.207	-2.7578	11.522	53.672	1203.2	2.1984	30813	3.3
-54.024	-2.757	21.563	98.387	1119.4	2.1724	30378	3.3
-53.841	-2.7562	12.905	102.02	1051.6	2.1497	31236	3.3
-53.658	-2.7553	10.788	102.46	996.81	2.1302	31676	3.3
-53.475	-2.7545	10.971	96.235	952.23	2.1135	31491	3.3
-53.292	-2.7537	24.921	86.787	915.02	2.0991	30174	3.3
-53.109	-2.7528	39.267	117.47	882.71	2.086	29003	3.3
-52.926	-2.752	28.546	99.068	854.53	2.0743	29783	3.3
-52.743	-2.7511	10.641	100	830.07	2.0639	31644	3.3
-52.559	-2.7502	-3.02	99.981	808.95	2.0546	32863	3.3
-52.376	-2.7494	-4.9473	100.68	790.78	2.0465	33100	3.3
-52.193	-2.7485	-0.62742	68.008	775.48	2.0396	32345	3.3
-52.009	-2.7476	-2.8345	16.462	764.27	2.0344	31740	3.3
-51.826	-2.7467	1.4812	13.186	758.7	2.0318	31844	3.3
-51.642	-2.7458	4.9828	7.2771	760.3	2.0326	31441	3.3
-51.458	-2.7449	10.952	3.1054	770.6	2.0373	31040	3.3
-51.275	-2.7439	14.133	11.748	790.98	2.0466	30784	3.3
-51.091	-2.743	20.572	16.241	822.15	2.0604	30305	3.3
-50.907	-2.7421	18.994	22.203	864.67	2.0786	30364	3.3
-50.723	-2.7411	12.355	25.007	919.09	2.1007	30800	3.3
-50.539	-2.7402	6.902	15.977	985.95	2.1262	31047	3.3
-50.355	-2.7392	5.726	22.391	1065.1	2.1543	31061	3.3
-50.171	-2.7383	1.9414	17.4	1153.2	2.1831	31083	3.3
-49.987	-2.7373	-5.2155	13	1246.5	2.2111	31472	3.3
-49.803	-2.7363	-9.2588	7.3621	1340.8	2.237	31557	3.3
-49.618	-2.7353	-9.3633	24.286	1432.4	2.26	31536	3.3
-49.434	-2.7343	-7.6403	68.131	1516.9	2.2796	31624	3.3
-49.25	-2.7333	-12.477	69.977	1589.5	2.2953	32080	3.3
-49.065	-2.7323	-19.833	83.866	1645.1	2.3067	32620	3.3
-48.881	-2.7313	-27.62	90.837	1678.4	2.3133	33259	3.3
-48.696	-2.7303	-36.205	94.829	1684.4	2.3144	34024	3.3
-48.511	-2.7293	-43.206	95.566	1659.8	2.3096	34502	3.3
-48.327	-2.7282	-49.177	78.721	1609	2.2994	34928	3.3
-48.142	-2.7272	-46.426	76.115	1538.3	2.2843	34756	3.3
-47.957	-2.7261	-32.07	71.204	1453.8	2.2651	33453	3.3
-47.772	-2.7251	-17.349	64.974	1361.9	2.2424	32274	3.3
-47.587	-2.724	-20.974	69.759	1268.9	2.2174	32837	3.3
-47.402	-2.7229	-22.71	92.838	1181.3	2.1918	33688	3.3
-47.217	-2.7218	-21.62	78.918	1105.7	2.1679	33566	3.3
-47.031	-2.7207	-16.955	71.822	1048.7	2.1487	32878	3.3
-46.846	-2.7196	-10.989	18.641	1017	2.1375	32224	3.3
-46.661	-2.7185	-6.956	78.653	1014.9	2.1367	32244	3.3
-46.475	-2.7174	12.692	85.39	1038.6	2.1451	30846	3.3
-46.29	-2.7163	11.909	112.45	1081.8	2.16	31009	3.3
-46.104	-2.7152	0.26004	156.27	1138.6	2.1785	32328	3.3
-45.918	-2.714	-19.679	99.835	1202.7	2.1983	33013	3.3
-45.732	-2.7129	-34.409	89.011	1269.5	2.2176	34010	3.3
-45.547	-2.7117	-52.472	60.36	1340	2.2367	34996	3.3
-45.361	-2.7106	-67.381	67.343	1416.3	2.2561	36355	3.3
-45.175	-2.7094	-68.082	71.556	1500.9	2.276	36375	3.3
-44.988	-2.7082	-62.15	29.984	1595.9	2.2967	35336	3.3
-44.802	-2.707	-49.725	19.081	1703.1	2.318	34045	3.3
-44.616	-2.7059	-28.614	1.6462	1827.2	2.3404	31527	3.3
-44.43	-2.7047	-34.887	-2.4069	1984.3	2.3656	31759	3.3
-44.243	-2.7035	-36.808	0.99454	2148.4	2.3889	32928	3.3
-44.057	-2.7022	-9.9307	0.98046	2233.2	2.3997	30047	3.3
-43.87	-2.701	3.3681	5.2561	2361.5	2.415	28753	3.3
-43.683	-2.6998	-13.884	14.936	2496	2.4295	30248	3.3
-43.497	-2.6986	-26.863	14.808	2615.4	2.4412	31398	3.3
-43.31	-2.6973	-41.638	30.477	2710.5	2.4499	32954	3.3
-43.123	-2.6961	-57.036	51.732	2772.3	2.4553	34455	3.3
-42.936	-2.6948	-65.993	41.54	2794.6	2.4572	35230	3.3
-42.749	-2.6935	-69.693	4.393	2783.9	2.4563	35158	3.3
-42.561	-2.6923	-71.123	1.6057	2859.7	2.4625	35448	3.3
-42.374	-2.691	-61.965	-2.1351	3115.5	2.4815	34767	3.3
-42.187	-2.6897	-72.107	-5.0787	3153.6	2.4841	35327	3.3
-41.999	-2.6884	-61.142	-3.6579	3181	2.486	34321	3.3
-41.812	-2.6871	-57.309	-5.5454	3112.4	2.4813	33098	3.3
-41.624	-2.6858	-17.096	-8.9129	3160.6	2.4846	31026	3.3
-41.436	-2.6844	-11.181	-6.5925	3298.6	2.4935	29783	3.3
-41.248	-2.6831	6.592	-9.7365	3426.4	2.501	28250	3.3
-41.061	-2.6818	18.24	-9.1904	3325.6	2.4951	28037	3.3
-40.873	-2.6804	23.526	-9.3751	3052.1	2.4771	27859	3.3
-40.684	-2.6791	3.9678	-9.2524	2735.6	2.4521	30583	3.3
-40.496	-2.6777	-8.3949	-13.011	2559.8	2.4359	31688	3.3
-40.308	-2.6763	-5.6916	-12.61	2399.4	2.4192	31464	3.3
-40.119	-2.675	-5.1962	-12.681	2270.6	2.4043	32477	3.3
-39.931	-2.6736	5.6889	-14.49	2532.1	2.4331	31926	3.3
-39.742	-2.6722	11.208	-9.7825	3185	2.4862	30097	3.3007
-39.554	-2.6708	32.051	-11.003	3751.1	2.5181	28314	3.3026
-39.365	-2.6694	53.181	-44.405	3495	2.5049	26305	3.3025
-39.176	-2.668	57.489	-445.85	2707.4	2.4497	25106	3.3025
-38.987	-2.6665	-11.195	-1037	1751.2	2.327	26007	3.3023
-38.798	-2.6651	-32.971	-1963.3	1185.4	2.1931	22161	3.3023
-38.609	-2.6637	-35.855	-2121	861.96	2.0774	21636	3.3022
-38.419	-2.6622	-32.782	-2105.6	659.18	1.983	23429	3.3021
-38.23	-2.6607	-13.929	-2273.2	552.49	1.9245	21417	3.302
-38.04	-2.6593	-20.811	-2808.5	506.3	1.897	17985	3.3019
-37.851	-2.6578	-29.376	-3101.6	498.62	1.8923	16943	3.3018
-37.661	-2.6563	-22.982	-3190.7	491.67	1.888	16208	3.3018
-37.471	-2.6548	-34.486	-3171.2	485.01	1.8838	17986	3.3017
-37.281	-2.6533	-42.21	-3108.5	492.12	1.8883	19941	3.3016
-37.091	-2.6518	-33.588	-3363.9	503.36	1.8952	17169	3.3015
-36.901	-2.6503	-21.709	-3435	533.77	1.9135	15597	3.3014
-36.711	-2.6488	-18.62	-3574.7	585.26	1.9432	14539	3.3013
-36.52	-2.6473	-23.809	-3643.3	659.74	1.9833	14600	3.3012
-36.33	-2.6457	-16.665	-3729.5	795.71	2.0487	13317	3.3011
-36.139	-2.6442	-14.75	-3776.3	869.03	2.0804	12865	3.301
-35.949	-2.6426	-9.2722	-3771.1	940.03	2.1089	12443	3.3009
-108.56	-2.5112	-3.8111	-3865.1	145.1	1.6252	2241.2	3.2584
-108.37	-2.5125	-3.2271	-3848.7	140.35	1.6209	2239.7	3.2583
-108.18	-2.5137	-5.7152	-3834.8	135.86	1.6167	2310.6	3.2581
-108	-2.5149	-5.934	-3824.7	131.44	1.6126	2385.1	3.258
-107.81	-2.5161	-1.9774	-3817.4	127.38	1.6088	2293.1	3.2577
-107.62	-2.5173	-3.3619	-3813.5	122.62	1.6043	2328.6	3.2575
-107.44	-2.5185	-2.9697	-3812.8	118.06	1.6	2315	3.2574
-107.25	-2.5197	-4.3227	-3813.8	113.07	1.5953	2225.5	3.2572
-107.06	-2.5209	-0.21551	-3813.1	108.57	1.591	1972.9	3.2571
[truncated: 64,069 more rows]
